# Supplementary material for: Identification of Genes Linked to Meniscal Degeneration in Osteoarthritis: An In Silico Analysis
Source: Int J Mol Sci. 2025 Jul 11;26(14):6651. doi: 10.3390/ijms26146651 (PMC12294481; doi:10.3390/ijms26146651)
Supplement: Supplementary file 1 [file ijms-26-06651-s001.zip › Table S2.xlsx]

## Sheet: Table S2
	Table S2: Significant DE mRNAs OA vs healthy synovium (adjusted p value＜0.05; absolute Log2FoldChange>1), as calculated by DESeq2
Gene	ensembl_gene_id	gene_biotype	baseMean	log2FoldChange	lfcSE	stat	pvalue	padj
A1BG	ENSG00000121410	protein_coding	89.4653	-0.181982	0.271276	-0.67084	0.502323	0.834067
A1BG-AS1	ENSG00000268895	lncRNA	17.3391	-0.143654	0.525731	-0.273245	0.784665	0.94779
A1CF	ENSG00000148584	protein_coding	0
A2M	ENSG00000175899	protein_coding	11744.8	-0.00570146	0.228489	-0.0249528	0.980093	0.993991
A2M-AS1	ENSG00000245105	lncRNA	32.7073	1.48776	0.452617	3.28701	0.00101257	0.0321079
A2ML1	ENSG00000166535	protein_coding	0.243434	1.09517	3.64969	0.300071	0.764123
A2MP1	ENSG00000256069	transcribed_unprocessed_pseudogene	12.5443	0.321358	0.982209	0.327179	0.743533	0.936073
A3GALT2	ENSG00000184389	protein_coding	4.47102	-1.0997	1.10031	-0.99945	0.317577	0.709485
A4GALT	ENSG00000128274	protein_coding	1117.83	-0.346315	0.344635	-1.00487	0.314957	0.707628
A4GNT	ENSG00000118017	protein_coding	3.6666	0.237687	0.992054	0.239591	0.810647
AA06	ENSG00000265544	lncRNA	0
AAAS	ENSG00000291836	protein_coding	1016.65	-0.108083	0.224186	-0.482114	0.629725	0.896211
AACS	ENSG00000081760	protein_coding	431.347	0.0920717	0.230213	0.399942	0.689199	0.915131
AACSP1	ENSG00000250420	transcribed_unprocessed_pseudogene	0
AADAC	ENSG00000114771	protein_coding	0.251244	1.09517	3.64969	0.300071	0.764123
AADACL2	ENSG00000261846	protein_coding	0
AADACL2-AS1	ENSG00000262466	lncRNA	0
AADACL3	ENSG00000188984	protein_coding	0
AADACL4	ENSG00000204518	protein_coding	0.134269	-1.02075	3.64969	-0.27968	0.779723
AADACP1	ENSG00000240602	transcribed_unprocessed_pseudogene	2.11995	4.17692	2.73607	1.52661	0.126858
AADAT	ENSG00000109576	protein_coding	77.8318	-0.633243	0.284898	-2.2227	0.0262361	0.227078
AAED1			95.4513	-0.13367	0.356489	-0.374962	0.707689	0.923209
AAGAB	ENSG00000103591	protein_coding	348.852	-0.166462	0.246504	-0.675293	0.49949	0.83232
AAK1	ENSG00000115977	protein_coding	683.395	-0.160778	0.130566	-1.23139	0.218177	0.61189
AAMDC	ENSG00000087884	protein_coding	233.59	0.015694	0.23329	0.0672725	0.946365	0.989028
AAMP	ENSG00000127837	protein_coding	1197.38	-0.00339093	0.130148	-0.0260545	0.979214	0.993931
AANAT	ENSG00000129673	protein_coding	7.8632	-0.570469	0.666219	-0.856279	0.391844	0.760909
AAR2	ENSG00000131043	protein_coding	529.665	-0.0179417	0.179629	-0.099882	0.920438	0.98286
AARD	ENSG00000205002	protein_coding	2.97346	0.783112	1.10459	0.708961	0.478349
AARS			1495.63	-0.0798693	0.201575	-0.396227	0.691938	0.916343
AARS2	ENSG00000124608	protein_coding	368.884	-0.428462	0.25673	-1.66892	0.0951325	0.4329
AARSD1	ENSG00000266967	protein_coding	101147	-1.33081	2.6073	-0.510414
AARSP1			0
AASDH	ENSG00000157426	protein_coding	103.637	-0.244211	0.319653	-0.763987	0.444875	0.798836
AASDHPPT	ENSG00000149313	protein_coding	215.486	0.0278104	0.216286	0.128581	0.897689	0.97674
AASS	ENSG00000008311	protein_coding	510.469	0.145699	0.348405	0.418189	0.675809	0.911111
AATBC	ENSG00000215458	lncRNA	27.4273	1.1472	0.427118	2.6859	0.00723338	0.110263
AATF	ENSG00000276072	protein_coding	515.042	-0.0211414	0.188632	-0.112077	0.910762	0.981099
AATK	ENSG00000181409	protein_coding	65.8021	-0.805917	0.338775	-2.37892	0.0173635	0.179273
AATK-AS1			0
ABALON	ENSG00000281376	lncRNA	247.169	0.550986	0.265372	2.07627	0.0378688	0.272859
ABAT	ENSG00000183044	protein_coding	137.982	1.43181	0.490186	2.92094	0.00348976	0.071863
ABCA1	ENSG00000165029	protein_coding	672.609	0.29676	0.350737	0.846105	0.397494	0.765498
ABCA10	ENSG00000154263	protein_coding	35.4508	-0.234585	0.454633	-0.515987	0.605864	0.885149
ABCA11P	ENSG00000251595	transcribed_processed_pseudogene	60.7135	0.117436	0.285643	0.411129	0.680978	0.912624
ABCA12	ENSG00000144452	protein_coding	0.509978	-1.9473	2.68924	-0.724109	0.468999
ABCA13	ENSG00000179869	protein_coding	1.77892	0.00119508	1.6487	0.000724859	0.999422
ABCA17P	ENSG00000238098	transcribed_unitary_pseudogene	9.49759	-0.416386	0.633359	-0.657424	0.510908	0.83901
ABCA2	ENSG00000107331	protein_coding	1692.13	0.799289	0.235989	3.38698	0.000706667	0.0250251
ABCA3	ENSG00000167972	protein_coding	675.731	1.72964	0.339482	5.09493	3.48876e-07	4.90472e-05
ABCA4	ENSG00000198691	protein_coding	15.4749	-0.429581	0.442193	-0.971479	0.33131	0.718724
ABCA5	ENSG00000154265	protein_coding	255.361	-0.0210873	0.309012	-0.068241	0.945594	0.988899
ABCA6	ENSG00000154262	protein_coding	322.216	0.580133	0.374636	1.54853	0.121496	0.48382
ABCA7	ENSG00000064687	protein_coding	962.85	0.970932	0.285158	3.40489	0.0006619	0.0240315
ABCA8	ENSG00000141338	protein_coding	540.041	0.422067	0.408677	1.03276	0.301714	0.696045
ABCA9	ENSG00000154258	protein_coding	134.42	0.198125	0.446768	0.443462	0.657431	0.90435
ABCA9-AS1	ENSG00000231749	lncRNA	0
ABCB1	ENSG00000085563	protein_coding	87.3892	0.349413	0.643729	0.542795	0.587271	0.877146
ABCB10	ENSG00000135776	protein_coding	143.494	-0.0985041	0.2265	-0.434897	0.663637	0.906272
ABCB10P1	ENSG00000280461	processed_pseudogene	2.79046	-4.72289	1.7854	-2.64528	0.00816231
ABCB10P3	ENSG00000282479	processed_pseudogene	0
ABCB10P4	ENSG00000274192	processed_pseudogene	0.120712	0.518099	3.64969	0.141957	0.887114
ABCB11	ENSG00000276582	protein_coding	0.134269	-1.02075	3.64969	-0.27968	0.779723
ABCB4	ENSG00000005471	protein_coding	24.8137	0.45192	0.49862	0.906341	0.364755	0.74036
ABCB5	ENSG00000004846	protein_coding	5.33223	0.48612	1.46682	0.33141	0.740335	0.935627
ABCB6	ENSG00000115657	protein_coding	454.156	-0.526507	0.288381	-1.82573	0.0678906	0.365827
ABCB7	ENSG00000131269	protein_coding	170.044	-0.06035	0.23628	-0.255418	0.798401	0.951375
ABCB8	ENSG00000197150	protein_coding	638.333	0.00654506	0.227679	0.0287469	0.977066	0.993739
ABCB9	ENSG00000150967	protein_coding	102.801	-0.506786	0.250859	-2.0202	0.0433621	0.290813
ABCC1	ENSG00000278183	protein_coding	712.117	-0.168954	0.185914	-0.908773	0.36347	0.739437
ABCC10	ENSG00000124574	protein_coding	407.158	0.0153514	0.269865	0.0568855	0.954636	0.990594
ABCC11	ENSG00000121270	protein_coding	3.23284	-1.67588	1.2926	-1.29652	0.194797
ABCC12	ENSG00000140798	protein_coding	0.375269	-2.47866	3.55503	-0.697228	0.48566
ABCC13	ENSG00000243064	transcribed_unprocessed_pseudogene	0.122422	0.518099	3.64969	0.141957	0.887114
ABCC2	ENSG00000023839	protein_coding	24.8158	-0.0757793	0.487881	-0.155323	0.876566	0.973452
ABCC3	ENSG00000108846	protein_coding	1410.8	0.948397	0.448327	2.11541	0.0343946	0.259448
ABCC4	ENSG00000125257	protein_coding	81.0235	-0.368089	0.235159	-1.56527	0.117519	0.47827
ABCC5	ENSG00000114770	protein_coding	1448.46	-0.120958	0.247781	-0.488165	0.625433	0.894953
ABCC5-AS1	ENSG00000223882	lncRNA	0.620463	-0.214703	2.29424	-0.0935836	0.92544
ABCC6	ENSG00000275331	protein_coding	383.098	1.33623	0.52294	2.55522	0.0106122	0.13563
ABCC6P1	ENSG00000256340	transcribed_unprocessed_pseudogene	17.2487	0.702269	0.595276	1.17974	0.238105	0.632558
ABCC6P2	ENSG00000273808	transcribed_unprocessed_pseudogene	5.33889	0.558693	0.727159	0.768323	0.442295	0.796825
ABCC8	ENSG00000006071	protein_coding	0.363173	-1.27337	3.60874	-0.352858	0.724195
ABCC9	ENSG00000069431	protein_coding	460.602	-0.913903	0.365163	-2.50273	0.0123241	0.147024
ABCD1	ENSG00000101986	protein_coding	443.349	0.647493	0.267743	2.41834	0.0155916	0.169619
ABCD1P1			17032.6	-30	3.45439	-8.6846
ABCD1P2	ENSG00000215151	unprocessed_pseudogene	0
ABCD1P3	ENSG00000261233	unprocessed_pseudogene	0
ABCD1P4	ENSG00000288394	unprocessed_pseudogene	0.134269	-1.02075	3.64969	-0.27968	0.779723
ABCD1P5	ENSG00000214330	unprocessed_pseudogene	0
ABCD2	ENSG00000173208	protein_coding	13.5289	-0.383683	0.664343	-0.577537	0.563577	0.865423
ABCD3	ENSG00000117528	protein_coding	250.067	-0.158703	0.19971	-0.794666	0.426808	0.785533
ABCD4	ENSG00000119688	protein_coding	873.576	0.0662081	0.186073	0.355818	0.721977	0.928057
ABCE1	ENSG00000164163	protein_coding	424.682	-0.250652	0.2686	-0.933177	0.350729	0.730961
ABCF1	ENSG00000204574	protein_coding	1202.92	-0.332622	0.188831	-1.76149	0.0781563	0.392208
ABCF2	ENSG00000033050	protein_coding	575.083	-0.589713	0.247921	-2.37863	0.0173771	0.179314
ABCF2P1	ENSG00000242159	processed_pseudogene	0
ABCF2P2	ENSG00000228769	unprocessed_pseudogene	0.255986	-0.443677	3.64969	-0.121566	0.903243
ABCF3	ENSG00000161204	protein_coding	785.236	-0.0266927	0.159665	-0.167179	0.867229	0.971181
ABCG1	ENSG00000160179	protein_coding	387.518	0.605359	0.44636	1.35621	0.175031	0.563329
ABCG2	ENSG00000118777	protein_coding	62.0383	-0.38157	0.474656	-0.803888	0.421461	0.781834
ABCG4	ENSG00000172350	protein_coding	17.6817	-0.0653058	0.527257	-0.12386	0.901426	0.977833
ABCG5	ENSG00000138075	protein_coding	1.46278	0.792094	1.73999	0.455229	0.648945
ABCG8	ENSG00000143921	protein_coding	1.14728	-0.481945	2.04471	-0.235703	0.813663
ABHD1	ENSG00000143994	protein_coding	11.3777	0.115361	0.751898	0.153427	0.878062	0.974188
ABHD10	ENSG00000144827	protein_coding	319.802	0.200942	0.209162	0.960703	0.336702	0.722676
ABHD11	ENSG00000106077	protein_coding	270.559	0.142318	0.285037	0.499298	0.61757	0.890897
ABHD11-AS1			5.84045	0.607386	1.19619	0.507769	0.611615	0.888179
ABHD12	ENSG00000100997	protein_coding	1327.55	0.559168	0.24353	2.29609	0.0216705	0.20208
ABHD12B	ENSG00000131969	protein_coding	0.979761	3.0639	1.78736	1.7142	0.0864911
ABHD13	ENSG00000139826	protein_coding	165.458	0.0358192	0.21237	0.168664	0.866061	0.971068
ABHD14A	ENSG00000248487	protein_coding	366899	0.811121	1.42913	0.567561	0.570333	0.868558
ABHD14A-ACY1	ENSG00000114786	protein_coding	436764	-0.45418	0.653434	-0.695067	0.487013	0.827834
ABHD14B	ENSG00000114779	protein_coding	980.139	0.000834971	0.203913	0.00409474	0.996733	0.999345
ABHD15	ENSG00000168792	protein_coding	332.112	0.811175	0.225248	3.60125	0.00031669	0.0140987
ABHD16A	ENSG00000204427	protein_coding	708.876	0.231557	0.167966	1.37859	0.168022	0.552428
ABHD16B	ENSG00000183260	protein_coding	137.274	-0.0665721	0.272205	-0.244566	0.806792	0.952988
ABHD17A	ENSG00000129968	protein_coding	2408.94	-0.122362	0.214792	-0.569675	0.568898	0.868471
ABHD17AP1	ENSG00000198658	unprocessed_pseudogene	5.48791	0.558083	1.29116	0.432233	0.665572	0.906763
ABHD17AP3	ENSG00000250536	transcribed_unprocessed_pseudogene	1.07415	-3.99082	3.49001	-1.1435	0.252831
ABHD17AP4	ENSG00000229107	processed_pseudogene	1.03966	-2.39035	1.96505	-1.21643	0.22382
ABHD17AP5	ENSG00000263366	processed_pseudogene	139234	2.90752	3.33171	0.872679	0.382838	0.754618
ABHD17AP6	ENSG00000226981	transcribed_unprocessed_pseudogene	1.11118	0.198457	1.60972	0.123287	0.90188
ABHD17AP7	ENSG00000260864	unprocessed_pseudogene	0
ABHD17AP8	ENSG00000260540	unprocessed_pseudogene	0.134269	-1.02075	3.64969	-0.27968	0.779723
ABHD17AP9	ENSG00000261536	unprocessed_pseudogene	0
ABHD17B	ENSG00000107362	protein_coding	98.3958	-0.32906	0.262452	-1.25379	0.209918	0.60154
ABHD17C	ENSG00000136379	protein_coding	84.7871	-0.712772	0.41137	-1.73268	0.0831529	0.404187
ABHD18	ENSG00000164074	protein_coding	163.656	0.100324	0.266085	0.377036	0.706147	0.922878
ABHD2	ENSG00000140526	protein_coding	874.815	0.45832	0.338859	1.35254	0.176203	0.564952
ABHD3	ENSG00000158201	protein_coding	210.081	0.412351	0.213122	1.93481	0.0530137	0.322972
ABHD4	ENSG00000100439	protein_coding	632.213	-0.217112	0.208488	-1.04137	0.297706	0.692317
ABHD5	ENSG00000011198	protein_coding	179.033	-1.00722	0.261587	-3.85042	0.000117916	0.00660119
ABHD6	ENSG00000163686	protein_coding	226.653	0.583543	0.324183	1.80004	0.0718545	0.375296
ABHD8	ENSG00000127220	protein_coding	342.383	0.703225	0.265261	2.65106	0.00802385	0.116901
ABI1	ENSG00000136754	protein_coding	644.601	0.323399	0.194616	1.66173	0.0965668	0.437723
ABI1P1	ENSG00000271484	unprocessed_pseudogene	0.402807	-2.57173	3.54882	-0.724671	0.468654
ABI2	ENSG00000138443	protein_coding	544.248	-0.0652205	0.190169	-0.342961	0.731628	0.932014
ABI3	ENSG00000108798	protein_coding	609.632	0.687886	0.313666	2.19305	0.0283035	0.237638
ABI3BP	ENSG00000154175	protein_coding	5887.84	0.567604	0.273665	2.07409	0.0380713	0.273107
ABL1	ENSG00000097007	protein_coding	2255.26	-0.311189	0.194894	-1.59671	0.11033	0.463689
ABL2	ENSG00000143322	protein_coding	689.14	-0.473387	0.274085	-1.72715	0.0841401	0.406945
ABLIM1	ENSG00000099204	protein_coding	740.111	-0.0133028	0.253836	-0.0524069	0.958204	0.991258
ABLIM2	ENSG00000163995	protein_coding	78.1178	-0.414688	0.407951	-1.01652	0.309384	0.702246
ABLIM3	ENSG00000173210	protein_coding	373.192	-0.719791	0.313432	-2.29649	0.0216482	0.20208
ABO	ENSG00000281879	protein_coding	18.2452	-0.388937	0.816772	-0.476187	0.633941	0.897341
ABR	ENSG00000278741	protein_coding	2732.63	0.594121	0.245	2.42498	0.015309	0.167593
ABRA	ENSG00000174429	protein_coding	0.244844	1.09517	3.64969	0.300071	0.764123
ABRACL	ENSG00000146386	protein_coding	232.522	-0.291312	0.407274	-0.715271	0.474442	0.820333
ABT1	ENSG00000292169	protein_coding	360.536	-0.146529	0.154637	-0.947565	0.343351	0.726718
ABT1P1	ENSG00000250496	processed_pseudogene	0
ABTB1	ENSG00000114626	protein_coding	1192.83	-0.0759318	0.234919	-0.323225	0.746525	0.936514
ABTB2	ENSG00000166016	protein_coding	166.093	-0.167502	0.452753	-0.369963	0.71141	0.924559
ACAA1	ENSG00000060971	protein_coding	1046.72	0.120849	0.171061	0.70647	0.479896	0.823582
ACAA2	ENSG00000167315	protein_coding	744.468	-0.688156	0.217325	-3.16649	0.00154293	0.0425511
ACACA	ENSG00000278540	protein_coding	405.221	-0.127159	0.190961	-0.665892	0.50548	0.835821
ACACB	ENSG00000076555	protein_coding	779.568	-0.380764	0.393165	-0.968458	0.332816	0.71993
ACAD10	ENSG00000111271	protein_coding	386.286	-0.195554	0.138727	-1.40963	0.158648	0.54023
ACAD11	ENSG00000240303	protein_coding	580295	0.382441	1.39986	0.273198	0.784701	0.94779
ACAD8	ENSG00000151498	protein_coding	455.763	0.0216474	0.200219	0.108119	0.913901	0.981681
ACAD9	ENSG00000177646	protein_coding	409.614	-0.0208866	0.19833	-0.105312	0.916128	0.982136
ACADL	ENSG00000115361	protein_coding	5.86239	0.72406	0.997574	0.72582	0.467949	0.815824
ACADM	ENSG00000117054	protein_coding	330.669	0.0273585	0.207415	0.131902	0.895061	0.97674
ACADS	ENSG00000122971	protein_coding	573.692	-0.13505	0.195584	-0.690495	0.489883	0.829068
ACADSB	ENSG00000196177	protein_coding	179.326	0.43129	0.437856	0.985004	0.324622	0.713925
ACADVL	ENSG00000072778	protein_coding	8139.36	-0.53043	0.254875	-2.08114	0.0374214	0.272259
ACAN	ENSG00000157766	protein_coding	102.413	-1.73909	0.66585	-2.61184	0.00900567	0.124416
ACAP1	ENSG00000288169	protein_coding	203757	-0.0226398	0.542169	-0.0417578	0.966692	0.9921
ACAP2	ENSG00000114331	protein_coding	430.264	0.184733	0.220985	0.835955	0.40318	0.769339
ACAP3	ENSG00000131584	protein_coding	2367.19	0.201007	0.239197	0.84034	0.400718	0.767779
ACAT1	ENSG00000075239	protein_coding	500.124	0.0110632	0.21966	0.0503651	0.959831	0.991464
ACAT2	ENSG00000120437	protein_coding	154.249	-0.370861	0.28605	-1.29649	0.194807	0.584203
ACBD3	ENSG00000182827	protein_coding	559.285	0.00559215	0.224908	0.0248641	0.980163	0.993991
ACBD4	ENSG00000181513	protein_coding	359.037	0.333623	0.361737	0.922281	0.356382	0.7343
ACBD5	ENSG00000107897	protein_coding	153445	10.1436	0.656475	15.4517	7.34921e-54	1.37415e-49
ACBD6	ENSG00000230124	protein_coding	505703	-0.207978	0.137121	-1.51674	0.129331	0.495734
ACBD7	ENSG00000176244	protein_coding	5.18835	-0.789799	1.12202	-0.70391	0.481489	0.824666
ACCS	ENSG00000110455	protein_coding	1171.32	0.675535	0.492716	1.37104	0.170361	0.55683
ACCSL	ENSG00000205126	protein_coding	0.502336	-0.763341	2.35843	-0.323666	0.746191
ACD	ENSG00000102977	protein_coding	296.625	-0.171688	0.213646	-0.803613	0.421621	0.781834
ACE	ENSG00000159640	protein_coding	755.106	-0.802242	0.381483	-2.10296	0.0354695	0.263989
ACE2	ENSG00000130234	protein_coding	1.12688	0.974305	1.77636	0.548483	0.58336
ACE3P	ENSG00000224353	transcribed_unprocessed_pseudogene	0.671345	-3.31124	3.51126	-0.943036	0.345663
ACER1	ENSG00000167769	protein_coding	1.78841	-1.68395	1.54925	-1.08694	0.277061
ACER2	ENSG00000177076	protein_coding	78.7987	0.181318	0.267107	0.678821	0.497251	0.83148
ACER3	ENSG00000078124	protein_coding	356.27	0.0483892	0.182006	0.265866	0.790343	0.949122
ACHE	ENSG00000087085	protein_coding	16.4822	0.847287	0.700024	1.21037	0.226137	0.619384
ACIN1	ENSG00000100813	protein_coding	3157.75	-0.340525	0.197387	-1.72517	0.0844977	0.407614
ACKR1	ENSG00000213088	protein_coding	1340.25	0.277512	0.571448	0.48563	0.62723	0.895961
ACKR2	ENSG00000144648	protein_coding	9.05887	1.1088	0.951103	1.1658	0.243694	0.637196
ACKR3	ENSG00000144476	protein_coding	2360.36	0.528246	0.35512	1.48751	0.136879	0.507078
ACKR4	ENSG00000129048	protein_coding	6.91477	-1.08248	0.866694	-1.24897	0.211675	0.604001
ACLY	ENSG00000131473	protein_coding	1253.43	-0.132867	0.297287	-0.446933	0.654923	0.903591
ACMSD	ENSG00000153086	protein_coding	0.121717	0.518099	3.64969	0.141957	0.887114
ACO1	ENSG00000122729	protein_coding	829.434	-0.271145	0.161128	-1.68279	0.092416	0.426784
ACO2	ENSG00000100412	protein_coding	820.595	0.0805812	0.153308	0.525618	0.599153	0.882918
ACOD1	ENSG00000102794	protein_coding	0.484394	0.676049	2.85408	0.236871	0.812757
ACOT1	ENSG00000184227	protein_coding	186063	-1.34877	2.37088	-0.56889	0.569431	0.868471
ACOT11	ENSG00000162390	protein_coding	55.6441	0.324278	0.504622	0.642616	0.520474	0.844259
ACOT12	ENSG00000172497	protein_coding	9.09284	0.409516	0.639097	0.640772	0.521671	0.844786
ACOT13	ENSG00000112304	protein_coding	266.684	0.0873429	0.212569	0.410892	0.681151	0.91266
ACOT2	ENSG00000119673	protein_coding	290.934	0.0392803	0.198703	0.197683	0.843293	0.965247
ACOT4	ENSG00000177465	protein_coding	41.2427	0.233181	0.367997	0.633648	0.52631	0.846722
ACOT6	ENSG00000205669	protein_coding	2.64003	0.465522	1.61338	0.288538	0.772935
ACOT7	ENSG00000097021	protein_coding	425.262	0.192854	0.421161	0.45791	0.647017	0.901583
ACOT8	ENSG00000101473	protein_coding	255.4	0.322	0.219261	1.46857	0.14195	0.514677
ACOT9	ENSG00000123130	protein_coding	628.315	-0.107082	0.244249	-0.438414	0.661086	0.90517
ACOX1	ENSG00000161533	protein_coding	496.316	0.098142	0.155481	0.631215	0.5279	0.847632
ACOX2	ENSG00000168306	protein_coding	308.602	0.117147	0.299481	0.391168	0.695673	0.918169
ACOX3	ENSG00000087008	protein_coding	268.158	-0.493608	0.30673	-1.60926	0.10756	0.458958
ACOXL	ENSG00000153093	protein_coding	6.55103	-0.393011	0.887485	-0.442837	0.657884	0.904627
ACP1	ENSG00000143727	protein_coding	600.085	-0.0796424	0.21214	-0.375424	0.707345	0.923164
ACP2	ENSG00000134575	protein_coding	1231.17	0.425145	0.275475	1.54332	0.122754	0.486179
ACP5	ENSG00000102575	protein_coding	1933.93	1.09476	0.4576	2.3924	0.0167385	0.176723
ACP6	ENSG00000162836	protein_coding	116.053	-0.171065	0.237218	-0.721129	0.47083	0.81786
ACP7	ENSG00000183760	protein_coding	0.771078	-3.51348	2.24204	-1.56709	0.117093
ACPP			11.3865	0.319014	0.58265	0.547522	0.58402	0.875517
ACPT			0
ACR	ENSG00000291368	protein_coding	7.52236	-0.617104	0.830452	-0.743094	0.457425	0.807747
ACRBP	ENSG00000111644	protein_coding	47.6046	0.274687	0.54069	0.50803	0.611432	0.888179
ACRC			51.6626	-0.313267	0.338626	-0.925113	0.354907	0.732869
ACRV1	ENSG00000134940	protein_coding	1.00602	-0.845107	2.50245	-0.337711	0.735581
ACSBG1	ENSG00000103740	protein_coding	14.9736	-0.647066	0.743234	-0.870608	0.383968	0.755465
ACSBG2	ENSG00000130377	protein_coding	2.38226	0.297464	1.42035	0.20943	0.834112
ACSF2	ENSG00000167107	protein_coding	381.077	-0.0651585	0.286805	-0.227188	0.820278	0.957042
ACSF3	ENSG00000176715	protein_coding	350.471	-0.228767	0.231343	-0.988865	0.322729	0.712623
ACSL1	ENSG00000151726	protein_coding	839.984	-0.762919	0.325807	-2.34163	0.0191997	0.190448
ACSL3	ENSG00000123983	protein_coding	614.313	0.0464022	0.292934	0.158405	0.874137	0.972645
ACSL4	ENSG00000068366	protein_coding	716.046	-0.522233	0.376516	-1.38701	0.165437	0.549147
ACSL5	ENSG00000197142	protein_coding	323.186	-0.13956	0.168512	-0.82819	0.407563	0.771161
ACSL6	ENSG00000164398	protein_coding	5.671	1.42965	1.03036	1.38753	0.165279	0.548818
ACSM1	ENSG00000166743	protein_coding	3.63644	-0.701955	0.863736	-0.812696	0.416392
ACSM2A	ENSG00000183747	protein_coding	0.996767	-1.52065	1.81388	-0.838342	0.401839
ACSM2B	ENSG00000066813	protein_coding	1.01037	-0.800212	1.79427	-0.445981	0.655611
ACSM3	ENSG00000005187	protein_coding	8.26242	-0.21271	0.87499	-0.2431	0.807928	0.953541
ACSM4	ENSG00000215009	protein_coding	0
ACSM5	ENSG00000183549	protein_coding	203.8	0.0590134	0.405873	0.145398	0.884396	0.975314
ACSM5P1	ENSG00000260762	unprocessed_pseudogene	1.49634	1.48381	1.97855	0.74995	0.453285
ACSM6	ENSG00000173124	protein_coding	1.49428	-1.29583	2.3463	-0.552286	0.580752
ACSS1	ENSG00000154930	protein_coding	644.431	-0.00535292	0.296287	-0.0180667	0.985586	0.995698
ACSS2	ENSG00000131069	protein_coding	501.844	-0.122897	0.203478	-0.603982	0.545856	0.857292
ACSS3	ENSG00000111058	protein_coding	215.794	-0.423041	0.20359	-2.0779	0.0377183	0.272826
ACTA1	ENSG00000143632	protein_coding	7.60118	-2.13811	0.96062	-2.22576	0.02603	0.225956
ACTA2	ENSG00000107796	protein_coding	3826.93	-0.885838	0.69777	-1.26953	0.204253	0.595065
ACTA2-AS1	ENSG00000180139	lncRNA	8.03639	-0.595935	0.889178	-0.670209	0.502724	0.834373
ACTB	ENSG00000075624	protein_coding	53449.6	-0.215862	0.293448	-0.735606	0.46197	0.811225
ACTBL2	ENSG00000169067	protein_coding	0
ACTBP1	ENSG00000229145	processed_pseudogene	0
ACTBP10			112988	-30	3.45439	-8.6846
ACTBP11	ENSG00000188460	processed_pseudogene	1.31759	-2.83516	2.82737	-1.00275	0.315979
ACTBP12	ENSG00000233125	processed_pseudogene	0
ACTBP13			0.134269	-1.02075	3.64969	-0.27968	0.779723
ACTBP14	ENSG00000229001	processed_pseudogene	0.49942	0.680064	3.55229	0.191444	0.848178
ACTBP2	ENSG00000213763	processed_pseudogene	1.07415	-3.99082	3.49001	-1.1435	0.252831
ACTBP3			0
ACTBP4	ENSG00000286676	processed_pseudogene	1.68391	-2.04387	2.32293	-0.879866	0.378932
ACTBP6	ENSG00000203413	processed_pseudogene	0
ACTBP7	ENSG00000185607	processed_pseudogene	0
ACTBP8	ENSG00000220267	processed_pseudogene	4.75342	0.0580751	3.36711	0.0172478	0.986239	0.995879
ACTBP9	ENSG00000266920	processed_pseudogene	0.528429	-1.994	3.39242	-0.587781	0.55668
ACTC1	ENSG00000159251	protein_coding	7.53912	-0.0476489	0.787707	-0.0604907	0.951765	0.990466
ACTG1	ENSG00000291420	protein_coding	35274.5	-0.379645	0.28829	-1.31689	0.187877	0.575533
ACTG1P1	ENSG00000178631	transcribed_processed_pseudogene	4.93279	-0.324203	0.988955	-0.327823	0.743045	0.936073
ACTG1P10	ENSG00000231340	processed_pseudogene	1.87092	0.618258	1.70673	0.362248	0.717167
ACTG1P11	ENSG00000229465	processed_pseudogene	0
ACTG1P12	ENSG00000226642	processed_pseudogene	0.121717	0.518099	3.64969	0.141957	0.887114
ACTG1P13	ENSG00000241305	processed_pseudogene	0
ACTG1P14	ENSG00000230581	processed_pseudogene	2.96542	-3.06902	1.16377	-2.63713	0.00836105
ACTG1P15	ENSG00000291988	processed_pseudogene	2.735	0.60485	1.11479	0.542571	0.587425
ACTG1P16	ENSG00000260298	transcribed_processed_pseudogene	0.268538	-1.9838	3.59539	-0.551763	0.581111
ACTG1P17	ENSG00000259315	transcribed_processed_pseudogene	6.11274	0.355138	0.797793	0.44515	0.656211	0.904078
ACTG1P18	ENSG00000218475	processed_pseudogene	0
ACTG1P19	ENSG00000237999	processed_pseudogene	0.671345	-3.31124	3.51126	-0.943036	0.345663
ACTG1P2	ENSG00000229129	processed_pseudogene	0
ACTG1P20	ENSG00000241547	processed_pseudogene	10.6206	-0.376827	0.550428	-0.684606	0.493592	0.830813
ACTG1P21	ENSG00000232672	processed_pseudogene	0.134269	-1.02075	3.64969	-0.27968	0.779723
ACTG1P22	ENSG00000271615	transcribed_processed_pseudogene	0
ACTG1P23	ENSG00000230362	processed_pseudogene	0
ACTG1P24	ENSG00000226359	processed_pseudogene	0.492683	0.70088	2.84905	0.246005	0.805679
ACTG1P3	ENSG00000215388	processed_pseudogene	7.16114	-1.36247	0.673358	-2.02339	0.0430331	0.289511
ACTG1P4	ENSG00000236085	processed_pseudogene	9.87816	0.117695	0.797989	0.14749	0.882745	0.975161
ACTG1P9	ENSG00000229349	processed_pseudogene	0.254997	-1.91826	3.6018	-0.532584	0.594322
ACTG2	ENSG00000163017	protein_coding	357.255	-2.05808	1.30103	-1.58189	0.113676	0.470558
ACTL10	ENSG00000288649	protein_coding	32.6832	-0.568198	0.443182	-1.28209	0.199812	0.590686
ACTL6A	ENSG00000136518	protein_coding	320.058	-0.242752	0.249829	-0.971673	0.331213	0.718699
ACTL6B	ENSG00000077080	protein_coding	0
ACTL7A	ENSG00000187003	protein_coding	0
ACTL7B	ENSG00000148156	protein_coding	0.122422	0.518099	3.64969	0.141957	0.887114
ACTL8	ENSG00000117148	protein_coding	0.256691	-0.443677	3.64969	-0.121566	0.903243
ACTL9	ENSG00000181786	protein_coding	0.134269	-1.02075	3.64969	-0.27968	0.779723
ACTN1	ENSG00000072110	protein_coding	1946.05	-0.76498	0.458762	-1.66749	0.0954175	0.434092
ACTN1-AS1			0.6168	2.39486	2.64126	0.90671	0.36456
ACTN2	ENSG00000077522	protein_coding	6.51872	0.0926483	0.752392	0.123138	0.901998	0.977833
ACTN3	ENSG00000248746	protein_coding	3.52121	-0.230636	1.43496	-0.160727	0.872308
ACTN4	ENSG00000282844	protein_coding	148778	-5.99229	1.05237	-5.6941	1.24023e-08	2.57664e-06
ACTN4P1	ENSG00000213493	processed_pseudogene	0.254997	-1.91826	3.6018	-0.532584	0.594322
ACTN4P2	ENSG00000214141	processed_pseudogene	0
ACTP1	ENSG00000229890	processed_pseudogene	0
ACTR10	ENSG00000131966	protein_coding	537.43	-0.0840909	0.181802	-0.462542	0.643692	0.900889
ACTR1A	ENSG00000138107	protein_coding	1988.86	0.0540088	0.238603	0.226355	0.820926	0.9572
ACTR1B	ENSG00000291597	protein_coding	848.911	0.0891751	0.208103	0.428514	0.668277	0.908012
ACTR2	ENSG00000138071	protein_coding	1963.79	0.0882297	0.314179	0.280826	0.778844	0.945608
ACTR3	ENSG00000115091	protein_coding	1636.33	-0.178921	0.347669	-0.514629	0.606812	0.885422
ACTR3B	ENSG00000133627	protein_coding	122.099	-0.064512	0.251227	-0.256787	0.797343	0.951173
ACTR3BP1	ENSG00000270242	processed_pseudogene	0
ACTR3BP2	ENSG00000226481	processed_pseudogene	0.268538	-1.9838	3.59539	-0.551763	0.581111
ACTR3BP3	ENSG00000260327	processed_pseudogene	1.33014	-3.58245	2.77244	-1.29217	0.196299
ACTR3BP4	ENSG00000249283	processed_pseudogene	0.38916	-1.40673	3.59538	-0.39126	0.695605
ACTR3BP5	ENSG00000227264	processed_pseudogene	0.402807	-2.57173	3.54882	-0.724671	0.468654
ACTR3BP6	ENSG00000288272	processed_pseudogene	0.134269	-1.02075	3.64969	-0.27968	0.779723
ACTR3C	ENSG00000106526	protein_coding	14.2159	0.355607	0.535802	0.663691	0.506888	0.836229
ACTR3P1			0
ACTR3P2	ENSG00000232267	processed_pseudogene	0
ACTR3P3	ENSG00000242573	processed_pseudogene	0
ACTR5	ENSG00000101442	protein_coding	141.831	-0.0452343	0.189464	-0.238748	0.811301	0.954549
ACTR6	ENSG00000075089	protein_coding	152.19	-0.188659	0.238951	-0.789528	0.429803	0.787636
ACTR6P1	ENSG00000248915	processed_pseudogene	0
ACTR8	ENSG00000113812	protein_coding	254.738	-0.0178459	0.214334	-0.0832624	0.933643	0.985795
ACTRT1	ENSG00000123165	protein_coding	0.402807	-2.57173	3.54882	-0.724671	0.468654
ACTRT2	ENSG00000169717	protein_coding	0.244844	1.09517	3.64969	0.300071	0.764123
ACTRT3	ENSG00000184378	protein_coding	32.1567	-0.32547	0.478877	-0.679652	0.496725	0.83148
ACVR1	ENSG00000115170	protein_coding	679.114	0.32272	0.239204	1.34914	0.177292	0.566739
ACVR1B	ENSG00000135503	protein_coding	293.12	-0.284589	0.234164	-1.21534	0.224237	0.617762
ACVR1C	ENSG00000123612	protein_coding	13.7169	-1.70943	0.607338	-2.81462	0.00488347	0.0877991
ACVR2A	ENSG00000121989	protein_coding	149.581	0.380817	0.217951	1.74726	0.0805926	0.397604
ACVR2B	ENSG00000114739	protein_coding	111.214	0.00903912	0.218702	0.0413307	0.967032	0.9921
ACVR2B-AS1	ENSG00000229589	lncRNA	7.51439	-0.520107	0.740796	-0.702092	0.482622	0.825475
ACVRL1	ENSG00000139567	protein_coding	1028.65	-0.686888	0.393511	-1.74554	0.0808912	0.397846
ACY1	ENSG00000243989	protein_coding	281347	0.725655	1.28723	0.563735	0.572935	0.869703
ACY3	ENSG00000132744	protein_coding	3.48534	0.271138	1.08621	0.249618	0.802883
ACYP1	ENSG00000119640	protein_coding	102.885	0.0527419	0.294412	0.179143	0.857826	0.96885
ACYP2	ENSG00000170634	protein_coding	59938.4	0.811985	2.25491	0.360096	0.718776	0.92694
ADA	ENSG00000196839	protein_coding	278.737	-1.29834	0.386807	-3.35657	0.000789169	0.0270775
ADAD1	ENSG00000164113	protein_coding	0.134269	-1.02075	3.64969	-0.27968	0.779723
ADAD1P1	ENSG00000270367	processed_pseudogene	0
ADAD1P2	ENSG00000267511	processed_pseudogene	0
ADAD2	ENSG00000140955	protein_coding	11.562	-0.0521673	0.972287	-0.0536542	0.957211	0.991168
ADAL	ENSG00000168803	protein_coding	83.9537	-0.249657	0.341575	-0.730899	0.464841	0.813132
ADAM10	ENSG00000137845	protein_coding	805.357	0.175432	0.238114	0.736758	0.46127	0.810832
ADAM11	ENSG00000073670	protein_coding	38.978	-0.0349995	0.623156	-0.0561649	0.95521	0.99082
ADAM12	ENSG00000148848	protein_coding	352.489	-2.47242	0.666202	-3.71122	0.000206262	0.0102299
ADAM15	ENSG00000143537	protein_coding	2869.26	-0.157428	0.296837	-0.530352	0.595868	0.881269
ADAM17	ENSG00000151694	protein_coding	500.736	0.119277	0.161761	0.737361	0.460903	0.810568
ADAM18	ENSG00000278548	protein_coding	0
ADAM19	ENSG00000135074	protein_coding	312.019	-1.81564	0.539715	-3.36408	0.000767984	0.0267407
ADAM1A	ENSG00000229186	unitary_pseudogene	333081	0.634792	0.526537	1.2056	0.227973	0.621013
ADAM1B	ENSG00000226469	unitary_pseudogene	1.94854	-2.29758	1.59399	-1.44141	0.14947
ADAM2	ENSG00000276286	protein_coding	0
ADAM20	ENSG00000134007	protein_coding	11.2032	0.246533	0.820902	0.30032	0.763933	0.940408
ADAM20P1	ENSG00000259158	transcribed_unprocessed_pseudogene	10.0682	0.124647	0.581864	0.214221	0.830375	0.961296
ADAM20P2	ENSG00000248574	processed_pseudogene	0
ADAM20P3	ENSG00000249162	processed_pseudogene	0
ADAM21	ENSG00000139985	protein_coding	3.69866	0.22736	0.994153	0.228697	0.819104
ADAM21P1	ENSG00000235812	transcribed_processed_pseudogene	0.628511	-1.34795	1.94697	-0.692334	0.488727
ADAM22	ENSG00000008277	protein_coding	110.171	-0.478748	0.641075	-0.74679	0.455191	0.806821
ADAM23	ENSG00000114948	protein_coding	109.393	0.847371	0.363747	2.32956	0.0198293	0.193411
ADAM24P	ENSG00000214607	unprocessed_pseudogene	0.120712	0.518099	3.64969	0.141957	0.887114
ADAM28	ENSG00000042980	protein_coding	70.5794	1.39779	0.349726	3.99682	6.41998e-05	0.00405543
ADAM29	ENSG00000168594	protein_coding	0.259891	-0.443677	3.64969	-0.121566	0.903243
ADAM30	ENSG00000134249	protein_coding	0
ADAM32	ENSG00000275594	protein_coding	21.4458	-0.895776	0.385446	-2.324	0.0201256	0.195002
ADAM33	ENSG00000149451	protein_coding	337.873	-0.446486	0.400902	-1.1137	0.265406	0.659686
ADAM3A	ENSG00000293380	lncRNA	0
ADAM3B	ENSG00000260089	processed_pseudogene	0
ADAM5	ENSG00000196115	transcribed_unitary_pseudogene	0.24144	-0.443677	3.64969	-0.121566	0.903243
ADAM6	ENSG00000290516	lncRNA	0
ADAM7	ENSG00000069206	protein_coding	0
ADAM8	ENSG00000151651	protein_coding	216.674	0.124181	0.408773	0.30379	0.761288	0.939609
ADAM9	ENSG00000282230	protein_coding	1801.71	0.880936	0.385479	2.2853	0.0222951	0.205661
ADAMDEC1	ENSG00000134028	protein_coding	11.5152	0.561915	0.702814	0.799522	0.423988	0.783288
ADAMTS1	ENSG00000154734	protein_coding	945.125	-0.659943	0.510151	-1.29362	0.195796	0.584687
ADAMTS10	ENSG00000142303	protein_coding	2089.19	-0.464093	0.22276	-2.08337	0.0372173	0.271513
ADAMTS12	ENSG00000151388	protein_coding	173.414	-1.95969	0.68608	-2.85636	0.00428535	0.0822663
ADAMTS13	ENSG00000281244	protein_coding	176.862	-0.180017	0.338802	-0.531333	0.595188	0.881172
ADAMTS14	ENSG00000138316	protein_coding	580.521	-2.82291	0.790743	-3.56995	0.00035705	0.0153474
ADAMTS15	ENSG00000166106	protein_coding	560.62	-0.598532	0.509456	-1.17484	0.240057	0.633891
ADAMTS16	ENSG00000145536	protein_coding	312.047	0.990946	0.530297	1.86866	0.0616697	0.347613
ADAMTS17	ENSG00000140470	protein_coding	315.907	0.779653	0.374742	2.08051	0.037479	0.27236
ADAMTS18	ENSG00000140873	protein_coding	20.2552	-1.09469	0.958727	-1.14181	0.253532	0.647174
ADAMTS19	ENSG00000145808	protein_coding	9.00445	0.0794848	0.779529	0.101965	0.918784	0.982744
ADAMTS19-AS1	ENSG00000249421	lncRNA	0.732422	2.64551	2.14899	1.23105	0.218304
ADAMTS2	ENSG00000087116	protein_coding	2730.13	-0.674038	0.374676	-1.79899	0.0720202	0.37584
ADAMTS20	ENSG00000173157	protein_coding	0
ADAMTS3	ENSG00000156140	protein_coding	92.034	0.622721	0.286772	2.17148	0.0298946	0.243454
ADAMTS4	ENSG00000158859	protein_coding	465.838	-3.37606	0.813191	-4.15162	3.30135e-05	0.00236508
ADAMTS5	ENSG00000154736	protein_coding	616268	-0.841308	0.54469	-1.54456	0.122452	0.485396
ADAMTS6	ENSG00000049192	protein_coding	245.609	1.10658	0.530333	2.08658	0.0369258	0.270336
ADAMTS7	ENSG00000136378	protein_coding	1927.64	-0.15263	0.470531	-0.324377	0.745652	0.936473
ADAMTS7P1	ENSG00000281976	transcribed_unprocessed_pseudogene	50.6443	0.75999	2.19973	0.345492	0.729724	0.930804
ADAMTS7P3	ENSG00000261143	transcribed_unprocessed_pseudogene	64.499	1.83775	0.701568	2.61949	0.00880623	0.123063
ADAMTS7P4	ENSG00000218052	transcribed_unprocessed_pseudogene	2.30762	-0.865927	1.92404	-0.450058	0.652669
ADAMTS8	ENSG00000134917	protein_coding	47.8419	-0.341652	0.612032	-0.558226	0.57669	0.871631
ADAMTS9	ENSG00000163638	protein_coding	381.117	-1.84221	0.736125	-2.50258	0.0123293	0.147024
ADAMTS9-AS1	ENSG00000241158	lncRNA	8.82898	-1.56047	0.727864	-2.14391	0.03204	0.252459
ADAMTS9-AS2	ENSG00000241684	lncRNA	17.9673	-0.944623	0.500356	-1.8879	0.0590389	0.340256
ADAMTSL1	ENSG00000178031	protein_coding	769.393	0.0665845	0.629877	0.10571	0.915812	0.982098
ADAMTSL2	ENSG00000197859	protein_coding	1833.56	2.28545	0.39406	5.79975	6.64148e-09	1.42738e-06
ADAMTSL3	ENSG00000291606	protein_coding	541.961	1.65449	0.449574	3.68013	0.000233119	0.0111766
ADAMTSL4	ENSG00000143382	protein_coding	20087.8	-4.51211	1.37715	-3.27642
ADAMTSL4-AS1	ENSG00000203804	lncRNA	3.22158	-0.0746731	1.19988	-0.0622335	0.950377
ADAMTSL5	ENSG00000185761	protein_coding	29.7732	2.10133	0.632394	3.32282	0.000891128	0.0295289
ADAP1	ENSG00000105963	protein_coding	262.448	0.604623	0.449204	1.34599	0.178307	0.567237
ADAP2	ENSG00000184060	protein_coding	1309.55	0.626288	0.339768	1.84328	0.065288	0.358018
ADAR	ENSG00000160710	protein_coding	2514.44	-0.0284346	0.144235	-0.197141	0.843717	0.965247
ADARB1	ENSG00000197381	protein_coding	589.884	0.232116	0.259456	0.894626	0.370987	0.745724
ADARB2	ENSG00000185736	protein_coding	2.98673	1.08819	1.3886	0.783658	0.433241
ADARB2-AS1	ENSG00000205696	lncRNA	0
ADAT1	ENSG00000065457	protein_coding	385.973	-0.170826	0.154091	-1.1086	0.267601	0.661677
ADAT2	ENSG00000189007	protein_coding	204.203	-0.214827	0.238615	-0.900309	0.367956	0.742663
ADAT3	ENSG00000213638	protein_coding	102.013	-0.499498	0.422641	-1.18185	0.237265	0.631657
ADCK1	ENSG00000063761	protein_coding	158.857	0.0108653	0.237679	0.045714	0.963538	0.991601
ADCK2	ENSG00000133597	protein_coding	427.832	0.515115	0.257969	1.99681	0.0458458	0.299624
ADCK3			927.315	-0.128793	0.278636	-0.462227	0.643918	0.900889
ADCK4			542.997	-0.186024	0.208736	-0.891194	0.372825	0.746928
ADCK5	ENSG00000285451	protein_coding	260.947	-0.321172	0.271054	-1.1849	0.236056	0.630548
ADCY1	ENSG00000164742	protein_coding	394.187	1.52525	0.49425	3.086	0.00202872	0.0507126
ADCY10	ENSG00000143199	protein_coding	3.46278	0.775279	0.911208	0.850826	0.394866
ADCY10P1	ENSG00000161912	transcribed_unprocessed_pseudogene	47.56	0.296346	0.394762	0.750695	0.452836	0.805417
ADCY2	ENSG00000078295	protein_coding	49.429	-1.03428	0.525452	-1.96836	0.049027	0.309907
ADCY3	ENSG00000138031	protein_coding	1244.2	-0.519341	0.452125	-1.14867	0.250693	0.644362
ADCY4	ENSG00000284814	protein_coding	868.45	-0.300344	0.462298	-0.649677	0.515901	0.841811
ADCY5	ENSG00000173175	protein_coding	83.806	-1.10412	0.538332	-2.05099	0.0402674	0.280886
ADCY6	ENSG00000174233	protein_coding	1667.01	0.0904284	0.217583	0.415604	0.6777	0.911832
ADCY7	ENSG00000121281	protein_coding	1047.62	1.26312	0.336358	3.75529	0.000173144	0.00895832
ADCY8	ENSG00000155897	protein_coding	63.016	0.863091	0.992497	0.869616	0.38451	0.755691
ADCY9	ENSG00000162104	protein_coding	610.035	0.341218	0.205826	1.6578	0.0973576	0.439921
ADCYAP1	ENSG00000141433	protein_coding	23.528	-0.216078	1.86429	-0.115904	0.907729	0.980062
ADCYAP1R1	ENSG00000078549	protein_coding	37.3315	-1.4228	0.710585	-2.0023	0.0452526	0.297829
ADD1	ENSG00000087274	protein_coding	2923	0.0197128	0.147456	0.133686	0.893651	0.97674
ADD2	ENSG00000075340	protein_coding	34.5122	-0.447456	0.437979	-1.02164	0.306953	0.70027
ADD3	ENSG00000148700	protein_coding	1132.58	-0.156938	0.270873	-0.579378	0.562334	0.864967
ADD3-AS1	ENSG00000203876	lncRNA	5.79962	1.09793	0.801705	1.3695	0.170844	0.557299
ADGB	ENSG00000118492	protein_coding	0.362962	1.63436	3.63147	0.450056	0.65267
ADGRA1	ENSG00000197177	protein_coding	0
ADGRA1-AS1	ENSG00000256925	lncRNA	0
ADGRA2	ENSG00000020181	protein_coding	1308.23	-0.66383	0.317194	-2.09282	0.036365	0.267698
ADGRA3	ENSG00000152990	protein_coding	1124.62	1.24025	0.37698	3.28997	0.00100197	0.0319161
ADGRB1	ENSG00000181790	protein_coding	15.6315	-0.583818	0.579708	-1.00709	0.313892	0.70653
ADGRB2	ENSG00000121753	protein_coding	203.723	0.285658	0.467376	0.611196	0.54107	0.854904
ADGRB3	ENSG00000135298	protein_coding	152.31	1.14998	0.495134	2.32255	0.0202031	0.195143
ADGRD1	ENSG00000111452	protein_coding	177.656	-1.26561	0.753325	-1.68003	0.0929508	0.428288
ADGRD2	ENSG00000180264	protein_coding	0
ADGRE1	ENSG00000174837	protein_coding	14.8814	-0.533336	0.567058	-0.940532	0.346945	0.729116
ADGRE2	ENSG00000127507	protein_coding	138.635	-0.141706	0.302179	-0.468949	0.639106	0.899647
ADGRE3	ENSG00000131355	protein_coding	0.241244	1.09517	3.64969	0.300071	0.764123
ADGRE4P	ENSG00000268758	transcribed_unprocessed_pseudogene	57.2526	0.574943	0.73548	0.781725	0.434376	0.790862
ADGRE5	ENSG00000123146	protein_coding	2136.06	0.890973	0.144985	6.14526	7.9834e-10	1.96413e-07
ADGRF1	ENSG00000153292	protein_coding	0
ADGRF2			0
ADGRF3	ENSG00000173567	protein_coding	7.33903	-0.653291	0.634891	-1.02898	0.303488	0.697729
ADGRF4	ENSG00000153294	protein_coding	0.363051	1.63566	2.9963	0.545891	0.585141
ADGRF5	ENSG00000069122	protein_coding	704.114	-1.13913	0.441441	-2.58048	0.00986621	0.129732
ADGRF5P1	ENSG00000227582	transcribed_processed_pseudogene	0.490773	2.06683	3.52421	0.586467	0.557562
ADGRF5P2	ENSG00000204818	transcribed_unprocessed_pseudogene	0.606006	2.37384	2.69259	0.881619	0.377983
ADGRG1	ENSG00000205336	protein_coding	365.556	-0.914253	0.608308	-1.50294	0.132853	0.501027
ADGRG2	ENSG00000173698	protein_coding	809.023	2.28328	0.542599	4.20804	2.57592e-05	0.00191891
ADGRG3	ENSG00000182885	protein_coding	2.69255	-0.754251	1.13209	-0.666249	0.505252
ADGRG4	ENSG00000156920	protein_coding	7.95206	-1.50533	0.84172	-1.78839	0.0737125	0.380739
ADGRG5	ENSG00000159618	protein_coding	11.0563	1.01145	0.570508	1.77289	0.0762473	0.387306
ADGRG6	ENSG00000112414	protein_coding	79.0022	1.24873	0.527594	2.36684	0.0179407	0.183198
ADGRG7	ENSG00000144820	protein_coding	0.375693	0.133393	3.64969	0.0365491	0.970845
ADGRL1	ENSG00000288324	protein_coding	426.673	0.161209	0.193096	0.834867	0.403793	0.769545
ADGRL2	ENSG00000117114	protein_coding	353.379	-0.524932	0.359782	-1.45903	0.144557	0.519382
ADGRL3	ENSG00000150471	protein_coding	26.8301	0.0180208	0.492067	0.0366226	0.970786	0.992876
ADGRL3-AS1	ENSG00000248692	lncRNA	0
ADGRL4	ENSG00000162618	protein_coding	442.543	-1.0225	0.444748	-2.29905	0.021502	0.201677
ADGRV1	ENSG00000164199	protein_coding	2.46461	-1.66886	1.12236	-1.48692	0.137035
ADH1A	ENSG00000187758	protein_coding	0
ADH1B	ENSG00000196616	protein_coding	675.441	-3.3953	1.25535	-2.70466	0.00683753	0.107526
ADH1C	ENSG00000248144	protein_coding	79.9569	1.05704	0.81556	1.29609	0.194944	0.584427
ADH4	ENSG00000198099	protein_coding	19.2505	-1.81918	0.971685	-1.87219	0.0611797	0.346543
ADH5	ENSG00000197894	protein_coding	921.298	-0.337999	0.175971	-1.92076	0.0547615	0.32771
ADH5P2	ENSG00000232676	processed_pseudogene	0
ADH5P3	ENSG00000223694	processed_pseudogene	0.402807	-2.57173	3.54882	-0.724671	0.468654
ADH5P4	ENSG00000233859	processed_pseudogene	0
ADH6	ENSG00000172955	protein_coding	0.125622	0.518099	3.64969	0.141957	0.887114
ADH7	ENSG00000196344	protein_coding	0
ADHFE1	ENSG00000147576	protein_coding	120.727	0.469244	0.504555	0.930015	0.352363	0.732136
ADI1	ENSG00000182551	protein_coding	984.259	0.366925	0.232414	1.57875	0.114393	0.47248
ADIG	ENSG00000182035	protein_coding	0.509962	-0.82893	3.47136	-0.238791	0.811268
ADIPOQ	ENSG00000181092	protein_coding	333.863	-1.10534	1.44272	-0.766152
ADIPOQ-AS1	ENSG00000226482	lncRNA	88.9676	-1.69881	1.55833	-1.09015
ADIPOR1	ENSG00000159346	protein_coding	998.07	0.333333	0.216665	1.53848	0.123932	0.487899
ADIPOR1P1	ENSG00000232497	processed_pseudogene	0
ADIPOR1P2	ENSG00000258805	processed_pseudogene	0
ADIPOR2	ENSG00000285070	protein_coding	887.236	-0.109741	0.218685	-0.501821	0.615794	0.890123
ADIRF	ENSG00000148671	protein_coding	2751.28	0.123585	0.384852	0.321125	0.748116	0.936845
ADK	ENSG00000156110	protein_coding	426.184	-0.25442	0.256672	-0.991226	0.321575	0.711407
ADM	ENSG00000148926	protein_coding	597.42	-0.830014	0.542578	-1.52976	0.126076	0.491221
ADM2	ENSG00000128165	protein_coding	312735	-0.42794	2.61981	-0.163348	0.870245	0.971627
ADM5	ENSG00000224420	protein_coding	89.2816	-0.901657	0.424941	-2.12184	0.0338509	0.258203
ADNP	ENSG00000101126	protein_coding	814.169	-0.0847962	0.187206	-0.452956	0.65058	0.902447
ADNP-AS1	ENSG00000259456	lncRNA	22.0764	0.0152485	0.433201	0.0351996	0.971921	0.993221
ADNP2	ENSG00000101544	protein_coding	216.579	-0.0128372	0.241073	-0.0532502	0.957533	0.991168
ADO	ENSG00000181915	protein_coding	275.096	0.0549735	0.232756	0.236185	0.813289	0.954709
ADORA1	ENSG00000163485	protein_coding	285.324	0.297778	0.44737	0.665619	0.505655	0.836036
ADORA2A	ENSG00000128271	protein_coding	273791	0.684803	2.356	0.290664	0.771308	0.942924
ADORA2A-AS1	ENSG00000178803	lncRNA	4.55753	-0.218253	0.819202	-0.266422	0.789914	0.949122
ADORA2B	ENSG00000170425	protein_coding	72.0225	0.495357	0.319042	1.55264	0.120509	0.481883
ADORA2BP1	ENSG00000236136	processed_pseudogene	0.771078	-3.51348	2.24204	-1.56709	0.117093
ADORA3	ENSG00000282608	protein_coding	199869	1.34116	2.36039	0.568197	0.569901	0.868532
ADPGK	ENSG00000159322	protein_coding	1046.38	-0.0578697	0.151785	-0.381262	0.703009	0.921741
ADPGK-AS1	ENSG00000260898	lncRNA	34.6951	0.0951283	0.448437	0.212133	0.832003	0.961495
ADPRH	ENSG00000144843	protein_coding	249.446	0.209332	0.224029	0.934393	0.350101	0.730846
ADPRHL1	ENSG00000153531	protein_coding	32.1959	0.242769	0.325924	0.744864	0.456354	0.807549
ADPRHL2			445.342	0.0884825	0.15521	0.570083	0.568621	0.868471
ADPRM	ENSG00000170222	protein_coding	70.7188	0.0699883	0.272445	0.25689	0.797264	0.951173
ADRA1A	ENSG00000120907	protein_coding	8.17489	-0.076114	1.14386	-0.0665412	0.946947	0.989329
ADRA1B	ENSG00000170214	protein_coding	68.3859	1.76622	0.697745	2.53132	0.0113634	0.140977
ADRA1D	ENSG00000171873	protein_coding	37.7295	-1.14649	0.62386	-1.83774	0.0661012	0.360023
ADRA2A	ENSG00000150594	protein_coding	229.984	-0.953893	0.448026	-2.1291	0.0332461	0.257299
ADRA2B	ENSG00000274286	protein_coding	43.6093	-0.885554	0.41136	-2.15275	0.0313386	0.2502
ADRA2C	ENSG00000184160	protein_coding	39.2274	-0.499716	0.586463	-0.852084	0.394167	0.762797
ADRB1	ENSG00000043591	protein_coding	12.4776	2.38249	0.698467	3.41103	0.000647177	0.0236346
ADRB2	ENSG00000169252	protein_coding	84.6873	1.18755	0.536413	2.21387	0.0268375	0.230268
ADRB3	ENSG00000188778	protein_coding	1.02011	-1.54981	1.75672	-0.882218	0.377659
ADRM1	ENSG00000130706	protein_coding	1395.5	-0.237895	0.209745	-1.13421	0.256708	0.650348
ADSL	ENSG00000239900	protein_coding	550.891	-0.409011	0.247906	-1.64986	0.0989715	0.443192
ADSS			388.058	0.047586	0.205571	0.231482	0.81694	0.954973
ADSSL1			181.854	0.0594089	0.473812	0.125385	0.900219	0.97758
ADTRP	ENSG00000111863	protein_coding	28.1046	0.754773	0.6336	1.19125	0.233557	0.62796
AEBP1	ENSG00000106624	protein_coding	14117.3	-0.94416	0.429762	-2.19693	0.0280251	0.2368
AEBP2	ENSG00000139154	protein_coding	206.83	-0.072551	0.22376	-0.324235	0.74576	0.936481
AEN	ENSG00000181026	protein_coding	205.638	-0.774293	0.253859	-3.05008	0.00228777	0.0547017
AES			5431.41	0.102836	0.159848	0.643335	0.520007	0.844026
AFAP1	ENSG00000196526	protein_coding	570.704	-0.0910784	0.250215	-0.364	0.715858	0.926209
AFAP1-AS1	ENSG00000272620	lncRNA	1.83988	0.683022	1.28697	0.53072	0.595613
AFAP1L1	ENSG00000157510	protein_coding	310.589	-2.10412	0.548319	-3.8374	0.000124345	0.00687873
AFAP1L2	ENSG00000169129	protein_coding	173.114	-0.649453	0.422352	-1.53771	0.12412	0.487987
AFF1	ENSG00000172493	protein_coding	736.697	0.315409	0.259799	1.21405	0.224728	0.61821
AFF2	ENSG00000155966	protein_coding	7.78833	0.100888	0.709606	0.142174	0.886942	0.975895
AFF3	ENSG00000144218	protein_coding	38.1903	1.59428	0.659669	2.41679	0.015658	0.170119
AFF4	ENSG00000072364	protein_coding	679.71	0.131297	0.247204	0.531127	0.595331	0.881214
AFG3L1P	ENSG00000223959	transcribed_unitary_pseudogene	360.526	-0.087065	0.299378	-0.290819	0.771189	0.942924
AFG3L2	ENSG00000141385	protein_coding	673.04	-0.0546204	0.170068	-0.321169	0.748083	0.936845
AFG3L2P1	ENSG00000253606	processed_pseudogene	0
AFM	ENSG00000079557	protein_coding	0
AFMID	ENSG00000183077	protein_coding	242.969	-0.147352	0.227119	-0.64879	0.516474	0.842075
AFP	ENSG00000081051	protein_coding	0.876615	-2.90456	1.89103	-1.53597	0.124546
AFTPH	ENSG00000119844	protein_coding	393.457	0.199357	0.22361	0.891542	0.372638	0.746794
AGA	ENSG00000038002	protein_coding	174.927	0.467911	0.223468	2.09386	0.0362729	0.267441
AGAP1	ENSG00000157985	protein_coding	408.545	-0.488067	0.282968	-1.72481	0.0845616	0.407614
AGAP1-IT1	ENSG00000235529	lncRNA	0.89234	-2.93601	2.38324	-1.23194	0.217971
AGAP10P	ENSG00000230869	transcribed_unprocessed_pseudogene	22.8555	0.148762	0.527981	0.281756	0.778131	0.945386
AGAP11	ENSG00000261011	transcribed_unprocessed_pseudogene	325.1	0.64365	0.51397	1.25231	0.210457	0.601792
AGAP12P	ENSG00000288424	transcribed_unprocessed_pseudogene	32.1221	-1.19949	0.947902	-1.26541	0.205723	0.597357
AGAP13P	ENSG00000243289	transcribed_unprocessed_pseudogene	62796.2	12.4101	1.98092	6.26479	3.7333e-10	9.69517e-08
AGAP14P	ENSG00000279058	transcribed_unprocessed_pseudogene	5.6579	-1.94479	1.20383	-1.61551	0.106201	0.456939
AGAP2	ENSG00000135439	protein_coding	168.316	0.860231	0.321497	2.6757	0.00745729	0.111907
AGAP2-AS1	ENSG00000255737	lncRNA	221.078	-1.02283	0.442058	-2.31379	0.0206792	0.197454
AGAP3	ENSG00000133612	protein_coding	1798.84	0.082662	0.185543	0.445514	0.655948	0.904078
AGAP4	ENSG00000188234	protein_coding	273.968	0.0793696	0.215724	0.367923	0.712931	0.925286
AGAP5	ENSG00000172650	protein_coding	166.664	-0.0137617	0.277905	-0.0495193	0.960505	0.991464
AGAP6	ENSG00000204149	protein_coding	307901	0.691944	2.29458	0.301555	0.762991	0.940312
AGAP7P	ENSG00000264204	transcribed_unprocessed_pseudogene	33.6518	0.709629	0.754628	0.94037	0.347028	0.729136
AGAP9	ENSG00000204172	protein_coding	185.139	2.49806	0.537531	4.64729	3.36319e-06	0.000345521
AGBL1	ENSG00000273540	protein_coding	0.26154	-1.95043	3.59862	-0.541995	0.587822
AGBL1-AS1	ENSG00000260125	lncRNA	0
AGBL2	ENSG00000285501	protein_coding	16.562	-0.245627	0.796492	-0.308385	0.757789	0.938923
AGBL3	ENSG00000146856	protein_coding	21.8178	-0.254174	0.57859	-0.439298	0.660446	0.90517
AGBL4	ENSG00000186094	protein_coding	1.74508	1.76442	1.53917	1.14635	0.251652
AGBL4-IT1	ENSG00000225623	lncRNA	0
AGBL5	ENSG00000084693	protein_coding	235.466	-0.034652	0.179078	-0.193502	0.846566	0.965376
AGBL5-AS1	ENSG00000231636	lncRNA	0.626936	1.10893	2.70211	0.410393	0.681518
AGER	ENSG00000231268	protein_coding	289077	-0.765604	0.616857	-1.24114	0.214555	0.607287
AGFG1	ENSG00000173744	protein_coding	946.755	-0.179548	0.15824	-1.13466	0.25652	0.650302
AGFG2	ENSG00000106351	protein_coding	312.658	-0.219085	0.250974	-0.872939	0.382696	0.754618
AGGF1	ENSG00000164252	protein_coding	348.777	-0.151317	0.223605	-0.676717	0.498586	0.831942
AGGF1P1	ENSG00000214273	processed_pseudogene	3.80815	1.24952	1.0306	1.21242	0.225351
AGGF1P10	ENSG00000282968	processed_pseudogene	0.926326	-2.99642	2.97598	-1.00687	0.313998
AGGF1P2	ENSG00000233435	processed_pseudogene	2.01989	-0.102491	1.28299	-0.0798847	0.936329
AGGF1P3	ENSG00000241532	processed_pseudogene	1.49976	1.4788	2.40892	0.613884	0.539292
AGGF1P4	ENSG00000261689	processed_pseudogene	0
AGGF1P5	ENSG00000260680	transcribed_processed_pseudogene	0.268538	-1.9838	3.59539	-0.551763	0.581111
AGGF1P6	ENSG00000259836	processed_pseudogene	0
AGGF1P7	ENSG00000260994	processed_pseudogene	0
AGGF1P8	ENSG00000261752	processed_pseudogene	0
AGGF1P9	ENSG00000260427	processed_pseudogene	0
AGK	ENSG00000006530	protein_coding	306.453	-0.0421325	0.172157	-0.244733	0.806663	0.952988
AGKP1	ENSG00000226555	processed_pseudogene	0.241455	-1.85044	3.60874	-0.512767	0.608114
AGL	ENSG00000162688	protein_coding	145.345	0.400161	0.309447	1.29315	0.195959	0.584938
AGMAT	ENSG00000116771	protein_coding	72.5948	0.578917	0.401038	1.44355	0.148866	0.525939
AGMO	ENSG00000187546	protein_coding	7.5368	-0.546644	0.625727	-0.873614	0.382329	0.754506
AGO1	ENSG00000092847	protein_coding	588107	0.0212292	0.131355	0.161616	0.871608	0.972336
AGO2	ENSG00000123908	protein_coding	548.813	-0.0177546	0.205739	-0.0862969	0.93123	0.985089
AGO3	ENSG00000126070	protein_coding	411797	0.0694439	0.202606	0.342753	0.731784	0.932014
AGO4	ENSG00000134698	protein_coding	522.4	0.184647	0.177918	1.03782	0.299354	0.693597
AGPAT1	ENSG00000236873	protein_coding	1063.4	-0.0272822	0.156947	-0.173831	0.861998	0.969966
AGPAT2	ENSG00000169692	protein_coding	1082.84	-0.25712	0.297223	-0.865075	0.386998	0.757316
AGPAT3	ENSG00000160216	protein_coding	842.057	0.0498758	0.192337	0.259315	0.795392	0.950486
AGPAT4	ENSG00000026652	protein_coding	631.569	0.471748	0.296938	1.58871	0.112127	0.467353
AGPAT4-IT1			47.1544	0.0233344	0.305962	0.0762657	0.939208	0.987852
AGPAT5	ENSG00000284980	protein_coding	159.218	-0.709903	0.337479	-2.10354	0.0354183	0.263846
AGPAT5P1	ENSG00000234652	processed_pseudogene	0
AGPS	ENSG00000018510	protein_coding	465.061	0.203218	0.25408	0.799818	0.423816	0.783241
AGR2	ENSG00000106541	protein_coding	0.241244	1.09517	3.64969	0.300071	0.764123
AGR3	ENSG00000173467	protein_coding	0
AGRN	ENSG00000188157	protein_coding	2212.08	-0.267681	0.311399	-0.859606	0.390006	0.759263
AGRP	ENSG00000159723	protein_coding	1.2886	-3.53165	1.73636	-2.03394	0.0419578
AGT	ENSG00000135744	protein_coding	303.581	0.580461	0.800131	0.725458	0.468171	0.815869
AGTPBP1	ENSG00000135049	protein_coding	173.281	-0.0134294	0.229858	-0.0584249	0.95341	0.990594
AGTR1	ENSG00000144891	protein_coding	156.283	0.169771	0.343641	0.494035	0.621281	0.892152
AGTR2	ENSG00000180772	protein_coding	0
AGTRAP	ENSG00000177674	protein_coding	1198.43	-0.044354	0.16361	-0.271096	0.786317	0.948071
AGXT	ENSG00000172482	protein_coding	0.511672	-0.822963	2.79073	-0.294892	0.768076
AGXT2	ENSG00000113492	protein_coding	0
AHCTF1	ENSG00000153207	protein_coding	282.521	-0.0134213	0.223991	-0.0599189	0.95222	0.990466
AHCTF1P1	ENSG00000226121	processed_pseudogene	1.67112	-2.55595	1.83235	-1.3949	0.163045
AHCY	ENSG00000101444	protein_coding	906.493	-0.567007	0.272606	-2.07995	0.03753	0.272519
AHCYL1	ENSG00000168710	protein_coding	1320.4	0.13314	0.191464	0.695382	0.486816	0.827574
AHCYL2	ENSG00000158467	protein_coding	333.951	0.940301	0.363085	2.58975	0.00960449	0.12801
AHCYP1			0.242339	1.09517	3.64969	0.300071	0.764123
AHCYP2	ENSG00000238181	processed_pseudogene	0.38916	-1.40673	3.59538	-0.39126	0.695605
AHCYP3	ENSG00000233955	processed_pseudogene	0
AHCYP4	ENSG00000232992	processed_pseudogene	0.537076	-2.98834	3.52538	-0.847665	0.396625
AHCYP5	ENSG00000213107	processed_pseudogene	0.268538	-1.9838	3.59539	-0.551763	0.581111
AHCYP6			0.61315	-0.18587	2.75288	-0.0675183	0.946169
AHCYP7	ENSG00000259465	processed_pseudogene	0
AHCYP8	ENSG00000242529	transcribed_processed_pseudogene	0
AHDC1	ENSG00000126705	protein_coding	1125.58	0.266662	0.14833	1.79776	0.0722145	0.376593
AHI1	ENSG00000135541	protein_coding	602.822	0.324919	0.35504	0.915162	0.360107	0.736354
AHNAK	ENSG00000124942	protein_coding	21536.3	0.928126	0.298684	3.10738	0.00188752	0.0481485
AHNAK2	ENSG00000185567	protein_coding	710.253	0.964376	0.271678	3.5497	0.000385676	0.0163523
AHR	ENSG00000106546	protein_coding	1013.21	0.237855	0.237399	1.00192	0.316382	0.708397
AHRR	ENSG00000063438	protein_coding	36.5082	-1.02468	0.561008	-1.82651	0.067774	0.365619
AHSA1	ENSG00000100591	protein_coding	681.393	-0.284241	0.258573	-1.09927	0.271652	0.665272
AHSA2			3133.32	0.24972	0.304634	0.819738	0.412365	0.774293
AHSG	ENSG00000145192	protein_coding	0.134269	-1.02075	3.64969	-0.27968	0.779723
AHSP	ENSG00000169877	protein_coding	0.381812	-2.50139	3.55348	-0.703927	0.481478
AICDA	ENSG00000111732	protein_coding	0.779521	-2.70307	2.44708	-1.10461	0.269329
AIDA	ENSG00000186063	protein_coding	932.465	0.0393931	0.212287	0.185566	0.852785	0.967076
AIF1	ENSG00000204472	protein_coding	1232.26	0.945765	0.276324	3.42266	0.000620107	0.0228693
AIF1L	ENSG00000126878	protein_coding	222.086	0.108043	0.560172	0.192875	0.847057	0.965376
AIFM1	ENSG00000156709	protein_coding	338.864	-0.0539139	0.205442	-0.262428	0.792991	0.949992
AIFM1P1	ENSG00000225509	processed_pseudogene	0
AIFM2	ENSG00000042286	protein_coding	319.255	-0.566513	0.263919	-2.14654	0.0318298	0.251863
AIFM3	ENSG00000183773	protein_coding	60.3327	1.25697	0.418629	3.00259	0.00267696	0.0601608
AIG1	ENSG00000146416	protein_coding	160210	8.83925	2.00222	4.41472	1.0114e-05	0.000940853
AIG1P1	ENSG00000249089	unprocessed_pseudogene	0
AIM1			223.366	0.0580716	0.212766	0.272937	0.784902	0.947791
AIM1L			2.02597	-0.471678	1.26852	-0.371835	0.710016
AIM2	ENSG00000163568	protein_coding	16.3461	-0.660156	0.623865	-1.05817	0.289978	0.685202
AIMP1	ENSG00000164022	protein_coding	562.296	-0.0268889	0.156279	-0.172057	0.863393	0.970134
AIMP1P1	ENSG00000234187	processed_pseudogene	0
AIMP1P2	ENSG00000227177	transcribed_processed_pseudogene	0
AIMP2	ENSG00000106305	protein_coding	143.734	-0.250363	0.310916	-0.805243	0.420679	0.781351
AIP	ENSG00000110711	protein_coding	1135.37	0.0368876	0.131583	0.280336	0.779219	0.945725
AIPL1	ENSG00000129221	protein_coding	0.662698	-2.41013	3.20703	-0.751515	0.452343
AIRE	ENSG00000160224	protein_coding	2.70443	0.989301	1.21539	0.81398	0.415656
AIRN	ENSG00000268257	lncRNA	0.379113	0.133393	3.64969	0.0365491	0.970845
AJAP1	ENSG00000196581	protein_coding	65.7289	1.15653	0.49002	2.36018	0.0182663	0.18542
AJUBA	ENSG00000129474	protein_coding	94.4169	-0.518834	0.45478	-1.14085	0.253933	0.64749
AK1	ENSG00000106992	protein_coding	400041	0.615296	0.223334	2.75505	0.00586834	0.098233
AK2	ENSG00000004455	protein_coding	1189.15	-0.286782	0.201891	-1.42048	0.155468	0.534559
AK2P1			0.362183	-2.43231	3.55826	-0.683566	0.494249
AK2P2	ENSG00000242272	processed_pseudogene	0
AK3	ENSG00000147853	protein_coding	699.313	-0.00703954	0.21013	-0.0335009	0.973275	0.993412
AK3P2	ENSG00000282669	processed_pseudogene	3.37191	-0.0675818	1.15879	-0.0583209	0.953493
AK3P3	ENSG00000230042	processed_pseudogene	4.30677	1.19305	0.989986	1.20512	0.228157
AK3P4	ENSG00000248722	processed_pseudogene	0.134269	-1.02075	3.64969	-0.27968	0.779723
AK3P5	ENSG00000228816	processed_pseudogene	0.121717	0.518099	3.64969	0.141957	0.887114
AK3P6	ENSG00000255838	unprocessed_pseudogene	1.28929	-1.45785	2.04744	-0.712037	0.476442
AK4	ENSG00000162433	protein_coding	307.487	-1.12692	0.392251	-2.87295	0.00406655	0.0796192
AK4P1	ENSG00000291723	processed_pseudogene	0.254997	-1.91826	3.6018	-0.532584	0.594322
AK4P2	ENSG00000249410	processed_pseudogene	0
AK4P3	ENSG00000233381	protein_coding	0
AK4P4	ENSG00000223621	processed_pseudogene	0
AK4P5	ENSG00000217377	processed_pseudogene	0
AK4P6	ENSG00000235606	processed_pseudogene	0.134269	-1.02075	3.64969	-0.27968	0.779723
AK5	ENSG00000154027	protein_coding	12.2629	0.597686	0.691851	0.863894	0.387646	0.757973
AK6	ENSG00000279247	protein_coding	24108.2	-8.6873	1.68971	-5.1413
AK6P1	ENSG00000256614	processed_pseudogene	0
AK6P2	ENSG00000257173	processed_pseudogene	0
AK7	ENSG00000140057	protein_coding	5.51969	-0.41297	0.852537	-0.484401	0.628101	0.895961
AK8	ENSG00000165695	protein_coding	14.2608	0.279051	0.475724	0.586582	0.557485	0.863561
AK9	ENSG00000155085	protein_coding	67.9403	0.43179	0.32125	1.34409	0.178918	0.567956
AKAIN1	ENSG00000231824	protein_coding	0
AKAP1	ENSG00000121057	protein_coding	525.267	0.0398457	0.302501	0.131721	0.895205	0.97674
AKAP10	ENSG00000108599	protein_coding	375.274	-0.0863338	0.21116	-0.408856	0.682646	0.913288
AKAP11	ENSG00000023516	protein_coding	500.295	0.386369	0.322967	1.19631	0.231575	0.626012
AKAP12	ENSG00000131016	protein_coding	318.248	-0.330205	0.381298	-0.866002	0.386489	0.757105
AKAP13	ENSG00000170776	protein_coding	2663.81	0.31114	0.22476	1.38432	0.166261	0.550113
AKAP14	ENSG00000186471	protein_coding	0.638299	-0.255512	2.28806	-0.111672	0.911084
AKAP17A	ENSG00000292343	protein_coding	0
AKAP17BP	ENSG00000214992	transcribed_unprocessed_pseudogene	0
AKAP2			419307	3.41541	0.794869	4.29683	1.73261e-05	0.00141468
AKAP3	ENSG00000111254	protein_coding	12.0702	-0.106981	0.641762	-0.166699	0.867607	0.971298
AKAP4	ENSG00000147081	protein_coding	0
AKAP5	ENSG00000179841	protein_coding	23.1834	-0.17337	0.460095	-0.376813	0.706312	0.922959
AKAP6	ENSG00000151320	protein_coding	29.3194	0.734271	0.684728	1.07235	0.283561	0.677715
AKAP7	ENSG00000118507	protein_coding	66.9003	-0.275316	0.273299	-1.00738	0.313752	0.7063
AKAP8	ENSG00000105127	protein_coding	643.797	-0.0500639	0.147917	-0.33846	0.735016	0.933783
AKAP8L	ENSG00000011243	protein_coding	1337.62	-0.0248332	0.178264	-0.139305	0.889209	0.975937
AKAP8P1	ENSG00000234146	processed_pseudogene	0.805614	-3.57494	3.50182	-1.02088	0.307311
AKAP9	ENSG00000127914	protein_coding	1384.56	0.120241	0.296086	0.406102	0.684668	0.914126
AKIP1	ENSG00000166452	protein_coding	460.641	0.282448	0.175275	1.61145	0.107081	0.45823
AKIRIN1	ENSG00000174574	protein_coding	432.507	-0.182587	0.195701	-0.932991	0.350825	0.730961
AKIRIN1P1	ENSG00000257786	processed_pseudogene	0
AKIRIN1P2	ENSG00000228125	processed_pseudogene	0.134269	-1.02075	3.64969	-0.27968	0.779723
AKIRIN2	ENSG00000135334	protein_coding	395.478	-0.249358	0.201287	-1.23882	0.215413	0.607871
AKIRIN2P1	ENSG00000251482	processed_pseudogene	0
AKNA	ENSG00000106948	protein_coding	584.25	-0.0317738	0.220749	-0.143937	0.885551	0.975682
AKNAD1	ENSG00000162641	protein_coding	3.2295	1.25115	1.14986	1.08809	0.276556
AKR1A1	ENSG00000117448	protein_coding	1944.25	0.472916	0.209295	2.25957	0.023848	0.213915
AKR1B1	ENSG00000085662	protein_coding	1697.03	0.441011	0.208913	2.11098	0.0347742	0.261421
AKR1B10	ENSG00000198074	protein_coding	19.1309	-0.0459849	0.794537	-0.0578763	0.953847	0.990594
AKR1B10P1	ENSG00000213606	processed_pseudogene	1.33404	-3.58245	2.77042	-1.2931	0.195975
AKR1B10P2	ENSG00000263355	processed_pseudogene	0
AKR1B15	ENSG00000227471	protein_coding	40.6492	-0.55753	0.958671	-0.581566	0.560859	0.864404
AKR1B1P1	ENSG00000229991	processed_pseudogene	0.402807	-2.57173	3.54882	-0.724671	0.468654
AKR1B1P2	ENSG00000213452	processed_pseudogene	0.134269	-1.02075	3.64969	-0.27968	0.779723
AKR1B1P3	ENSG00000213785	processed_pseudogene	0
AKR1B1P4	ENSG00000237876	processed_pseudogene	0
AKR1B1P5	ENSG00000258685	processed_pseudogene	0.251244	1.09517	3.64969	0.300071	0.764123
AKR1B1P6	ENSG00000225212	processed_pseudogene	0
AKR1B1P7	ENSG00000266899	processed_pseudogene	0
AKR1B1P8	ENSG00000231371	processed_pseudogene	0.402807	-2.57173	3.54882	-0.724671	0.468654
AKR1C1	ENSG00000187134	protein_coding	1665.58	-0.62675	0.455626	-1.37558	0.168952	0.554028
AKR1C2	ENSG00000151632	protein_coding	842.172	0.46938	0.347588	1.35039	0.17689	0.566047
AKR1C3	ENSG00000196139	protein_coding	617.267	0.0100081	0.228864	0.0437294	0.96512	0.99191
AKR1C4	ENSG00000198610	protein_coding	0
AKR1C6P	ENSG00000151631	transcribed_unprocessed_pseudogene	0.251244	1.09517	3.64969	0.300071	0.764123
AKR1C7P	ENSG00000215267	transcribed_unprocessed_pseudogene	2.27882	-1.13045	1.16317	-0.971869	0.331116
AKR1C8P			0.485473	2.05462	2.3582	0.871267	0.383609
AKR1D1	ENSG00000122787	protein_coding	0.537076	-2.98834	3.52538	-0.847665	0.396625
AKR1D1P1	ENSG00000227776	processed_pseudogene	16.2888	-0.847041	0.636532	-1.33071	0.183284	0.570477
AKR1E2	ENSG00000165568	protein_coding	39.9932	-0.533506	0.321383	-1.66003	0.0969079	0.438631
AKR7A2	ENSG00000053371	protein_coding	842.385	-0.0601402	0.200032	-0.300653	0.763679	0.940408
AKR7A2P1	ENSG00000280751	processed_pseudogene	2.26423	-1.13084	1.14385	-0.988627	0.322846
AKR7A3	ENSG00000162482	protein_coding	43.692	0.204501	0.327862	0.623742	0.532797	0.849307
AKR7L	ENSG00000211454	protein_coding	19.2802	-0.212946	0.674381	-0.315765	0.752181	0.937992
AKT1	ENSG00000142208	protein_coding	2701.03	-0.130582	0.224769	-0.580964	0.561265	0.864459
AKT1S1	ENSG00000204673	protein_coding	1014.7	-0.278848	0.169704	-1.64315	0.100353	0.446124
AKT2	ENSG00000105221	protein_coding	2574.42	0.206557	0.145987	1.4149	0.157098	0.537791
AKT3	ENSG00000275199	protein_coding	421.421	-0.154409	0.242405	-0.636988	0.524132	0.845868
AKTIP	ENSG00000166971	protein_coding	371.187	0.25652	0.189742	1.35195	0.176393	0.564952
ALAD	ENSG00000148218	protein_coding	587.146	0.241414	0.146136	1.65198	0.0985394	0.442818
ALAS1	ENSG00000023330	protein_coding	337.399	0.115253	0.245639	0.469198	0.638928	0.899487
ALAS2	ENSG00000158578	protein_coding	9.63617	3.05722	1.67594	1.82419	0.068124	0.366208
ALB	ENSG00000163631	protein_coding	16.2527	-0.888969	0.860835	-1.03268	0.301752	0.696048
ALCAM	ENSG00000170017	protein_coding	331.783	0.128127	0.395615	0.323869	0.746037	0.936481
ALDH16A1	ENSG00000161618	protein_coding	1193.63	-0.114992	0.267386	-0.430062	0.667151	0.907789
ALDH18A1	ENSG00000059573	protein_coding	779.137	-0.292799	0.248411	-1.17869	0.238522	0.632616
ALDH1A1	ENSG00000165092	protein_coding	1277.5	1.8587	0.529213	3.51219	0.000444427	0.018065
ALDH1A2	ENSG00000128918	protein_coding	587.64	0.171123	0.549571	0.311377	0.755514	0.938396
ALDH1A3	ENSG00000184254	protein_coding	1121.19	0.892666	0.207357	4.30497	1.67006e-05	0.00137909
ALDH1B1	ENSG00000137124	protein_coding	246.58	-0.548534	0.242461	-2.26236	0.0236753	0.213321
ALDH1L1	ENSG00000144908	protein_coding	50.4453	-1.39144	0.699691	-1.98864	0.0467404	0.303245
ALDH1L1-AS1	ENSG00000250218	lncRNA	0.125622	0.518099	3.64969	0.141957	0.887114
ALDH1L1-AS2	ENSG00000246022	lncRNA	2.13821	-0.963589	1.96802	-0.489624	0.6244
ALDH1L2	ENSG00000136010	protein_coding	216.114	-0.868577	0.442381	-1.96341	0.0495982	0.312041
ALDH2	ENSG00000111275	protein_coding	2847.81	1.23702	0.322455	3.83624	0.000124932	0.0068908
ALDH3A1	ENSG00000108602	protein_coding	14.4741	1.21973	0.651669	1.8717	0.0612483	0.346704
ALDH3A2	ENSG00000072210	protein_coding	1265.12	0.327715	0.330291	0.992202	0.321099	0.711027
ALDH3B1	ENSG00000006534	protein_coding	1433.79	1.26106	0.193624	6.51294	7.36951e-11	2.0878e-08
ALDH3B2	ENSG00000132746	protein_coding	0.134269	-1.02075	3.64969	-0.27968	0.779723
ALDH4A1	ENSG00000159423	protein_coding	155.949	-0.0873118	0.374409	-0.233199	0.815607	0.954973
ALDH5A1	ENSG00000112294	protein_coding	73.6001	0.480357	0.256414	1.87337	0.0610177	0.346185
ALDH6A1	ENSG00000119711	protein_coding	243.591	0.143057	0.329225	0.434525	0.663907	0.906376
ALDH7A1	ENSG00000164904	protein_coding	550.797	-0.12991	0.245798	-0.528522	0.597137	0.882037
ALDH7A1P1	ENSG00000251400	processed_pseudogene	0
ALDH7A1P2	ENSG00000232292	processed_pseudogene	0
ALDH7A1P3	ENSG00000243853	processed_pseudogene	0
ALDH7A1P4	ENSG00000234489	processed_pseudogene	0
ALDH8A1	ENSG00000118514	protein_coding	15.3356	-0.247708	0.765906	-0.323419	0.746378	0.936514
ALDH9A1	ENSG00000143149	protein_coding	841.371	-0.203788	0.151414	-1.3459	0.178333	0.567237
ALDOA	ENSG00000149925	protein_coding	14256.1	-0.293267	0.312451	-0.938599	0.347937	0.729195
ALDOAP1	ENSG00000242849	processed_pseudogene	0.134269	-1.02075	3.64969	-0.27968	0.779723
ALDOAP2	ENSG00000214297	processed_pseudogene	0.256691	-0.443677	3.64969	-0.121566	0.903243
ALDOB	ENSG00000136872	protein_coding	1.60875	1.67205	1.77693	0.940976	0.346717
ALDOC	ENSG00000109107	protein_coding	315.348	-0.630209	0.312936	-2.01386	0.0440246	0.292944
ALG1	ENSG00000033011	protein_coding	252.087	-0.0650667	0.215536	-0.301883	0.762741	0.940289
ALG10	ENSG00000139133	protein_coding	19.9515	-0.69385	0.391653	-1.7716	0.0764617	0.387973
ALG10B	ENSG00000175548	protein_coding	82.2154	0.133709	0.317865	0.420647	0.674013	0.91087
ALG11	ENSG00000253710	protein_coding	369956	0.976184	0.747188	1.30648	0.19139	0.580393
ALG12	ENSG00000182858	protein_coding	420.607	-0.0505405	0.176936	-0.285643	0.775151	0.944159
ALG13	ENSG00000101901	protein_coding	555.206	0.293798	0.235379	1.24819	0.211961	0.604307
ALG14	ENSG00000172339	protein_coding	131.896	-0.0176976	0.241736	-0.0732105	0.941639	0.988311
ALG1L			11.0621	0.859533	0.722068	1.19038	0.233898	0.628275
ALG1L10P	ENSG00000254016	transcribed_unprocessed_pseudogene	2.65225	-1.22379	1.03662	-1.18056	0.237779
ALG1L11P	ENSG00000292280	unprocessed_pseudogene	3.37403	0.188397	1.13855	0.165471	0.868573
ALG1L12P	ENSG00000292392	unprocessed_pseudogene	5.24656	-0.280766	1.04026	-0.2699	0.787237	0.9483
ALG1L13P	ENSG00000285027	transcribed_unprocessed_pseudogene	84.8903	-0.838879	0.278507	-3.01205	0.00259487	0.0592759
ALG1L14P	ENSG00000250268	unprocessed_pseudogene	0
ALG1L15P	ENSG00000242017	processed_pseudogene	0
ALG1L2	ENSG00000251287	protein_coding	0.389266	-2.52647	3.55179	-0.711323	0.476884
ALG1L3P	ENSG00000251087	transcribed_unprocessed_pseudogene	0.389266	-2.52647	3.55179	-0.711323	0.476884
ALG1L5P	ENSG00000226943	transcribed_unprocessed_pseudogene	2.88728	-0.446023	1.34765	-0.330964	0.740672
ALG1L6P	ENSG00000288161	unprocessed_pseudogene	36.8261	-0.988657	0.490488	-2.01566	0.0438357	0.29219
ALG1L7P	ENSG00000251271	transcribed_unprocessed_pseudogene	8.12942	-1.01912	0.717527	-1.42033	0.155513	0.534617
ALG1L8P	ENSG00000227620	transcribed_unprocessed_pseudogene	2.30406	-1.47485	1.20468	-1.22427	0.22085
ALG1L9P	ENSG00000254978	transcribed_unprocessed_pseudogene	14.218	-0.393976	0.726173	-0.542537	0.587449	0.877326
ALG2	ENSG00000119523	protein_coding	388.668	-0.0226144	0.234832	-0.0963001	0.923282	0.98366
ALG3	ENSG00000214160	protein_coding	501.741	-0.128471	0.312296	-0.411377	0.680796	0.912525
ALG3P1	ENSG00000251568	processed_pseudogene	0.244844	1.09517	3.64969	0.300071	0.764123
ALG5	ENSG00000120697	protein_coding	298.59	-0.0798928	0.231386	-0.34528	0.729884	0.930862
ALG6	ENSG00000088035	protein_coding	74.1264	-0.420383	0.263114	-1.59772	0.110105	0.463381
ALG8	ENSG00000159063	protein_coding	247.375	-0.471831	0.223521	-2.1109	0.034781	0.261421
ALG9	ENSG00000086848	protein_coding	261.539	0.00781282	0.173423	0.0450507	0.964067	0.991601
ALK	ENSG00000171094	protein_coding	2.78612	-0.565117	1.20751	-0.468001	0.639784
ALKBH1	ENSG00000100601	protein_coding	100.973	0.12382	0.292923	0.422705	0.672511	0.91003
ALKBH2	ENSG00000189046	protein_coding	181.492	-0.284288	0.324767	-0.875359	0.381379	0.753881
ALKBH3	ENSG00000166199	protein_coding	200.878	-0.037347	0.200432	-0.186332	0.852184	0.967076
ALKBH3-AS1	ENSG00000244926	lncRNA	0.254997	-1.91826	3.6018	-0.532584	0.594322
ALKBH4	ENSG00000160993	protein_coding	206.885	0.230201	0.195389	1.17817	0.238729	0.632616
ALKBH5	ENSG00000091542	protein_coding	1069.64	0.0770773	0.168937	0.45625	0.64821	0.901733
ALKBH6	ENSG00000239382	protein_coding	224.442	-0.0634217	0.226661	-0.279809	0.779624	0.94579
ALKBH7	ENSG00000125652	protein_coding	990.668	-0.0975103	0.136367	-0.715059	0.474572	0.820333
ALKBH8	ENSG00000137760	protein_coding	98.0786	0.175988	0.286961	0.613283	0.53969	0.85366
ALLC	ENSG00000151360	protein_coding	0.649157	-2.37384	2.53976	-0.934671	0.349958
ALMS1	ENSG00000116127	protein_coding	132.985	0.00664621	0.208085	0.0319399	0.97452	0.993412
ALMS1-IT1	ENSG00000291477	lncRNA	6.93729	-1.08728	0.743036	-1.4633	0.143386	0.517974
ALMS1P1	ENSG00000291486	transcribed_unprocessed_pseudogene	2.63024	0.158769	1.31595	0.12065	0.903969
ALOX12	ENSG00000108839	protein_coding	127.492	0.0976943	0.355543	0.274775	0.783489	0.94704
ALOX12-AS1			14.2614	0.86141	0.512131	1.68201	0.0925665	0.426784
ALOX12B	ENSG00000179477	protein_coding	0.638503	-2.35629	2.54732	-0.925006	0.354963
ALOX12P1	ENSG00000264958	unprocessed_pseudogene	1.83136	-2.1862	1.78536	-1.22452	0.220756
ALOX12P2	ENSG00000262943	transcribed_unprocessed_pseudogene	0.863792	1.67946	2.1385	0.785347	0.43225
ALOX15	ENSG00000161905	protein_coding	0.134269	-1.02075	3.64969	-0.27968	0.779723
ALOX15B	ENSG00000179593	protein_coding	2.5014	-0.509871	1.18194	-0.431383	0.66619
ALOX15P1	ENSG00000274114	transcribed_unprocessed_pseudogene	0.120728	-1.02075	3.64969	-0.27968	0.779723
ALOX15P2	ENSG00000188101	unprocessed_pseudogene	2.72812	1.80535	2.44553	0.738223	0.460379
ALOX5	ENSG00000275565	protein_coding	958.218	1.50025	0.289135	5.18877	2.11687e-07	3.14137e-05
ALOX5AP	ENSG00000132965	protein_coding	827.796	1.20355	0.544522	2.21029	0.0270853	0.231674
ALOXE3	ENSG00000179148	protein_coding	0.640493	-0.254908	2.69435	-0.0946083	0.924626
ALOXE3P1	ENSG00000275011	unprocessed_pseudogene	0.268538	-1.9838	3.59539	-0.551763	0.581111
ALPI	ENSG00000163295	protein_coding	0
ALPK1	ENSG00000073331	protein_coding	425.768	-0.00590166	0.264975	-0.0222725	0.982231	0.994786
ALPK2	ENSG00000198796	protein_coding	11.7664	0.138615	0.810137	0.171101	0.864145	0.970321
ALPK3	ENSG00000136383	protein_coding	219.554	-1.09922	0.467774	-2.34989	0.0187791	0.188173
ALPL	ENSG00000162551	protein_coding	438.158	-1.34674	0.833311	-1.61613	0.106067	0.456847
ALPP	ENSG00000163283	protein_coding	0
ALPPL2			0
ALS2	ENSG00000003393	protein_coding	226.681	0.105172	0.204945	0.51317	0.607833	0.886111
ALS2CL	ENSG00000178038	protein_coding	1222.64	0.525119	0.342036	1.53528	0.124716	0.488524
ALS2CR11			4.04017	-0.817134	1.09708	-0.74483	0.456375
ALS2CR12			5.8681	-0.843276	0.869638	-0.969686	0.332203	0.719376
ALX1	ENSG00000180318	protein_coding	1.28852	-4.25484	2.49046	-1.70846	0.0875518
ALX3	ENSG00000156150	protein_coding	22.0676	-0.449094	0.437313	-1.02694	0.30445	0.698479
ALX4	ENSG00000052850	protein_coding	27.2967	0.0810985	0.633776	0.127961	0.89818	0.976746
ALYREF	ENSG00000183684	protein_coding	605.452	-0.726622	0.28904	-2.51392	0.0119399	0.144781
AMACR	ENSG00000242110	protein_coding	165282	0.15897	1.29551	0.122709	0.902338	0.977833
AMBN	ENSG00000178522	protein_coding	0.402807	-2.57173	3.54882	-0.724671	0.468654
AMBP	ENSG00000106927	protein_coding	1.2584	-0.233218	1.52895	-0.152535	0.878765
AMBRA1	ENSG00000110497	protein_coding	505.623	0.0798879	0.216441	0.369097	0.712055	0.924831
AMD1	ENSG00000123505	protein_coding	451.926	-0.269458	0.286803	-0.939521	0.347463	0.729183
AMD1P1	ENSG00000228339	processed_pseudogene	0.120712	0.518099	3.64969	0.141957	0.887114
AMD1P2	ENSG00000292364	processed_pseudogene	0
AMD1P3	ENSG00000249286	processed_pseudogene	2.19889	1.02683	1.28553	0.79876	0.424429
AMD1P4	ENSG00000215124	transcribed_processed_pseudogene	0.380603	0.133398	2.98001	0.0447642	0.964295
AMDHD1	ENSG00000139344	protein_coding	24.9885	0.717829	0.448464	1.60064	0.109457	0.462411
AMDHD2	ENSG00000162066	protein_coding	723.123	0.201348	0.209775	0.95983	0.337141	0.722676
AMELX	ENSG00000125363	protein_coding	0.379113	0.133393	3.64969	0.0365491	0.970845
AMELY	ENSG00000099721	protein_coding	0
AMER1	ENSG00000184675	protein_coding	70.3308	0.110526	0.244352	0.452322	0.651037	0.902627
AMER2	ENSG00000165566	protein_coding	0.78051	-1.83275	3.13444	-0.584712	0.558741
AMER3	ENSG00000178171	protein_coding	0.671345	-3.31124	3.51126	-0.943036	0.345663
AMFR	ENSG00000159461	protein_coding	1155.43	0.41521	0.198074	2.09624	0.0360613	0.266301
AMH	ENSG00000104899	protein_coding	25.5579	-0.748638	0.504368	-1.48431	0.137727	0.508419
AMHR2	ENSG00000135409	protein_coding	3.96497	1.61203	0.979286	1.64612	0.0997381
AMIGO1	ENSG00000181754	protein_coding	94.4467	0.51782	0.317503	1.63091	0.102909	0.450841
AMIGO2	ENSG00000139211	protein_coding	95.4045	0.658452	0.406983	1.61789	0.105687	0.456531
AMIGO3	ENSG00000176020	protein_coding	178.442	0.637893	0.34931	1.82615	0.0678273	0.365696
AMMECR1	ENSG00000101935	protein_coding	84.7927	-0.466799	0.285599	-1.63446	0.102163	0.449456
AMMECR1L	ENSG00000144233	protein_coding	367.492	-0.285809	0.15293	-1.86888	0.061639	0.347613
AMMECR1LP1	ENSG00000233273	processed_pseudogene	0
AMN	ENSG00000166126	protein_coding	5.80349	-1.71305	0.88758	-1.93003	0.0536035	0.324383
AMN1	ENSG00000151743	protein_coding	61.5955	0.0485609	0.249235	0.19484	0.845518	0.965376
AMOT	ENSG00000126016	protein_coding	64.665	-0.370627	0.29088	-1.27416	0.202607	0.59368
AMOTL1	ENSG00000166025	protein_coding	525.274	-0.30706	0.325188	-0.944255	0.34504	0.727791
AMOTL2	ENSG00000114019	protein_coding	643.994	0.0751708	0.306177	0.245514	0.806059	0.952758
AMPD1	ENSG00000116748	protein_coding	1.60861	0.945294	1.60377	0.589421	0.555579
AMPD2	ENSG00000116337	protein_coding	1423.39	0.10838	0.116459	0.930626	0.352047	0.731885
AMPD3	ENSG00000133805	protein_coding	197.274	0.0864976	0.374293	0.231096	0.81724	0.954973
AMPH	ENSG00000078053	protein_coding	34.8491	-1.55657	0.475914	-3.27068	0.00107288	0.0335463
AMT	ENSG00000145020	protein_coding	590737	0.249136	0.42406	0.587502	0.556867	0.863446
AMTN	ENSG00000187689	protein_coding	1394.85	3.35463	1.80264	1.86096	0.0627505	0.350032
AMY1A	ENSG00000237763	protein_coding	0
AMY1B	ENSG00000174876	protein_coding	0
AMY1C	ENSG00000187733	protein_coding	0
AMY2A	ENSG00000243480	protein_coding	0.640493	-0.254908	2.69435	-0.0946083	0.924626
AMY2B	ENSG00000240038	protein_coding	376.37	0.252333	0.474191	0.532134	0.594633	0.880948
AMYP1	ENSG00000227408	unprocessed_pseudogene	0
AMZ1	ENSG00000174945	protein_coding	41.7573	-0.178458	0.360758	-0.494674	0.62083	0.891887
AMZ2	ENSG00000196704	protein_coding	455.227	-0.0251981	0.191613	-0.131505	0.895376	0.97674
AMZ2P1	ENSG00000214174	transcribed_unprocessed_pseudogene	168.264	0.22499	0.402102	0.559536	0.575796	0.871102
AMZ2P2	ENSG00000219249	processed_pseudogene	0.402807	-2.57173	3.54882	-0.724671	0.468654
ANAPC1	ENSG00000153107	protein_coding	297.69	-0.17313	0.171367	-1.01029	0.312359	0.704521
ANAPC10	ENSG00000164162	protein_coding	100.525	0.0296341	0.244987	0.120962	0.903721	0.97859
ANAPC10P1	ENSG00000213735	processed_pseudogene	0.241424	1.09517	3.64969	0.300071	0.764123
ANAPC11	ENSG00000141552	protein_coding	1131.45	-0.213556	0.263371	-0.810858	0.417447	0.778345
ANAPC13	ENSG00000129055	protein_coding	548.817	-0.163662	0.187167	-0.874418	0.381891	0.754009
ANAPC15	ENSG00000110200	protein_coding	291.478	-0.145247	0.332775	-0.436474	0.662493	0.90572
ANAPC16	ENSG00000166295	protein_coding	1186.01	-0.0443836	0.154153	-0.28792	0.773408	0.943634
ANAPC1P1	ENSG00000233673	transcribed_unprocessed_pseudogene	0
ANAPC2	ENSG00000176248	protein_coding	836.172	0.0129513	0.184194	0.0703134	0.943944	0.988567
ANAPC4	ENSG00000053900	protein_coding	327.123	0.0298877	0.239699	0.124688	0.90077	0.977833
ANAPC5	ENSG00000089053	protein_coding	1741.12	0.141347	0.120234	1.1756	0.239754	0.633694
ANAPC7	ENSG00000196510	protein_coding	680.738	0.0163328	0.192474	0.0848569	0.932375	0.985499
ANG	ENSG00000214274	protein_coding	174225	-0.0483419	0.345424	-0.13995	0.8887	0.975937
ANGEL1	ENSG00000013523	protein_coding	535.888	-0.0150192	0.257167	-0.0584026	0.953428	0.990594
ANGEL2	ENSG00000174606	protein_coding	297.819	0.209148	0.222092	0.941718	0.346337	0.729019
ANGPT1	ENSG00000154188	protein_coding	174.387	0.45547	0.40314	1.12981	0.258557	0.651902
ANGPT2	ENSG00000091879	protein_coding	213.451	-2.79469	0.646844	-4.32051	1.55671e-05	0.00129366
ANGPT4	ENSG00000101280	protein_coding	5.71921	-0.663362	0.705791	-0.939884	0.347277	0.729183
ANGPTL1	ENSG00000116194	protein_coding	443.032	1.40837	0.427628	3.29346	0.000989624	0.0317393
ANGPTL2	ENSG00000136859	protein_coding	9229.39	1.23385	0.451097	2.73523	0.00623368	0.102103
ANGPTL3	ENSG00000132855	protein_coding	0.24144	-0.443677	3.64969	-0.121566	0.903243
ANGPTL4	ENSG00000167772	protein_coding	2733.51	-2.45143	0.645937	-3.79515	0.000147555	0.0079281
ANGPTL5	ENSG00000187151	protein_coding	99.9439	0.302577	0.369067	0.819841	0.412307	0.774293
ANGPTL6	ENSG00000130812	protein_coding	175.865	0.0886034	0.175215	0.505683	0.61308	0.888839
ANGPTL7	ENSG00000171819	protein_coding	38.1969	1.60471	0.981298	1.63529	0.101988	0.449246
ANGPTL8	ENSG00000130173	protein_coding	6.72948	-0.0419833	0.728176	-0.0576554	0.954023	0.990594
ANHX	ENSG00000227059	protein_coding	0.134269	-1.02075	3.64969	-0.27968	0.779723
ANK1	ENSG00000029534	protein_coding	154.788	0.374865	0.337422	1.11097	0.266582	0.661168
ANK2	ENSG00000145362	protein_coding	789.294	0.799047	0.399361	2.00082	0.0454123	0.298355
ANK3	ENSG00000151150	protein_coding	749.104	1.17193	0.331695	3.53315	0.000410645	0.0171389
ANKAR	ENSG00000151687	protein_coding	34.3335	0.261055	0.536602	0.486496	0.626615	0.895463
ANKDD1A	ENSG00000166839	protein_coding	147.084	0.195052	0.197652	0.986848	0.323717	0.71336
ANKDD1B	ENSG00000189045	protein_coding	3.07058	1.20928	1.02438	1.1805	0.2378
ANKEF1	ENSG00000132623	protein_coding	11.2471	-0.302841	0.743774	-0.407168	0.683884	0.913833
ANKFN1	ENSG00000153930	protein_coding	0.860864	-2.04772	2.01496	-1.01626	0.309508
ANKFY1	ENSG00000185722	protein_coding	930.966	0.116636	0.201731	0.578176	0.563145	0.865195
ANKH	ENSG00000154122	protein_coding	7547.27	1.47515	0.376043	3.92283	8.75134e-05	0.00521123
ANKHD1	ENSG00000131503	protein_coding	383903	0.465556	1.10672	0.420661	0.674002	0.91087
ANKHD1-EIF4EBP3	ENSG00000254996	protein_coding	501923	-0.165452	0.191578	-0.863624	0.387794	0.757973
ANKIB1	ENSG00000001629	protein_coding	357.891	0.12204	0.205707	0.593267	0.553002	0.861533
ANKK1	ENSG00000170209	protein_coding	16.1834	-0.572801	0.652811	-0.877438	0.380249	0.753879
ANKLE1	ENSG00000160117	protein_coding	18.8876	0.306727	0.506338	0.605776	0.544663	0.8568
ANKLE2	ENSG00000176915	protein_coding	877.111	-0.305493	0.189348	-1.61339	0.106659	0.457729
ANKMY1	ENSG00000144504	protein_coding	130.989	0.159689	0.265575	0.601297	0.547642	0.858541
ANKMY2	ENSG00000106524	protein_coding	266.798	0.337453	0.294831	1.14456	0.25239	0.646042
ANKRA2	ENSG00000164331	protein_coding	158.539	-0.269193	0.240255	-1.12044	0.262524	0.655802
ANKRD1	ENSG00000148677	protein_coding	1.1279	-1.11477	1.5467	-0.720742	0.471068
ANKRD10	ENSG00000088448	protein_coding	2004.06	0.206862	0.243727	0.848744	0.396024	0.764411
ANKRD11	ENSG00000167522	protein_coding	2791.93	-0.179449	0.19008	-0.944069	0.345134	0.727791
ANKRD12	ENSG00000101745	protein_coding	1858.46	0.175277	0.298917	0.586375	0.557624	0.863624
ANKRD13A	ENSG00000076513	protein_coding	529.506	0.102216	0.154713	0.660683	0.508816	0.837079
ANKRD13B	ENSG00000198720	protein_coding	377.137	0.122501	0.228437	0.536259	0.59178	0.879788
ANKRD13C	ENSG00000118454	protein_coding	193.808	0.169505	0.224016	0.756665	0.449251	0.802378
ANKRD13D	ENSG00000172932	protein_coding	1091.37	0.254927	0.185049	1.37762	0.16832	0.552768
ANKRD16	ENSG00000134461	protein_coding	214255	-2.55436	1.49282	-1.7111	0.087063	0.413489
ANKRD17	ENSG00000132466	protein_coding	918.721	-0.128116	0.146309	-0.875654	0.381218	0.753881
ANKRD18A	ENSG00000180071	protein_coding	0.608017	-0.152552	2.71183	-0.0562543	0.955139
ANKRD18B	ENSG00000230453	protein_coding	0.485879	0.68005	3.58027	0.189944	0.849353
ANKRD18CP	ENSG00000159712	transcribed_unprocessed_pseudogene	2.03765	-0.84275	1.43795	-0.586076	0.557824
ANKRD18DP	ENSG00000290333	lncRNA	0.524524	-1.99403	3.39993	-0.586491	0.557546
ANKRD18EP	ENSG00000217165	processed_pseudogene	0
ANKRD19P	ENSG00000187984	transcribed_unprocessed_pseudogene	1.09948	2.10108	1.79826	1.1684	0.242647
ANKRD2	ENSG00000165887	protein_coding	7.58881	-0.269002	0.732263	-0.367357	0.713353	0.925355
ANKRD20A1	ENSG00000260691	protein_coding	1.98286	1.31162	1.31891	0.994472	0.319993
ANKRD20A10P	ENSG00000226695	processed_pseudogene	0
ANKRD20A11P	ENSG00000215559	transcribed_unprocessed_pseudogene	1.47616	2.55751	1.76986	1.44503	0.148449
ANKRD20A16P			7.48064	-0.788629	1.23962	-0.636186	0.524655	0.845934
ANKRD20A17P	ENSG00000251056	transcribed_unprocessed_pseudogene	4.03179	-0.264242	1.28894	-0.205008	0.837566
ANKRD20A18P	ENSG00000249493	transcribed_unprocessed_pseudogene	0.134269	-1.02075	3.64969	-0.27968	0.779723
ANKRD20A19P	ENSG00000196593	transcribed_unprocessed_pseudogene	0
ANKRD20A2			1.10898	3.2413	2.04159	1.58764	0.112368
ANKRD20A20P			355819	0.0457944	2.32178	0.0197238	0.984264	0.99548
ANKRD20A3			0.857969	-2.04496	2.37724	-0.860225	0.389665
ANKRD20A4			236972	-0.711587	3.32171	-0.214223	0.830373	0.961296
ANKRD20A5P	ENSG00000186481	transcribed_unprocessed_pseudogene	8.8941	-0.0922126	1.21105	-0.0761425	0.939306	0.987852
ANKRD20A6P	ENSG00000274502	processed_pseudogene	0
ANKRD20A7P	ENSG00000236816	transcribed_unprocessed_pseudogene	5.86373	-0.0216875	1.14576	-0.0189285	0.984898	0.99548
ANKRD20A8P	ENSG00000229089	transcribed_unprocessed_pseudogene	0.254891	-0.443677	3.64969	-0.121566	0.903243
ANKRD20A9P	ENSG00000282715	unprocessed_pseudogene	62768.9	-14.3182	1.60751	-8.90707	5.23985e-19	1.22468e-15
ANKRD22	ENSG00000152766	protein_coding	1.9794	-1.14331	1.16109	-0.984683	0.32478
ANKRD23	ENSG00000163126	protein_coding	49.93	0.0427796	0.343782	0.124438	0.900968	0.977833
ANKRD24	ENSG00000089847	protein_coding	83.256	-0.305395	0.675432	-0.452148
ANKRD26	ENSG00000107890	protein_coding	379290	0.571823	0.502205	1.13862	0.25486	0.64835
ANKRD26P1	ENSG00000261239	transcribed_unprocessed_pseudogene	0.754806	0.139445	2.59863	0.0536609	0.957205
ANKRD26P2	ENSG00000235550	unprocessed_pseudogene	3.58462	-5.10296	1.95977	-2.60386	0.00921804
ANKRD26P3	ENSG00000237636	transcribed_unprocessed_pseudogene	0.985194	1.90074	2.63121	0.722381	0.47006
ANKRD26P4	ENSG00000229427	processed_pseudogene	0.86474	0.485386	2.24225	0.216473	0.828619
ANKRD27	ENSG00000105186	protein_coding	314.848	0.123474	0.190974	0.64655	0.517923	0.842944
ANKRD28	ENSG00000206560	protein_coding	497.202	-0.0440534	0.24539	-0.179524	0.857526	0.968789
ANKRD29	ENSG00000154065	protein_coding	135.334	0.170672	0.504087	0.338576	0.734929	0.933783
ANKRD30A	ENSG00000148513	protein_coding	0.134269	-1.02075	3.64969	-0.27968	0.779723
ANKRD30B	ENSG00000180777	protein_coding	0.134269	-1.02075	3.64969	-0.27968	0.779723
ANKRD30BL	ENSG00000163046	protein_coding	0.134269	-1.02075	3.64969	-0.27968	0.779723
ANKRD30BP1	ENSG00000175302	unprocessed_pseudogene	0.939883	-3.79781	3.49507	-1.08662	0.277205
ANKRD30BP2	ENSG00000224309	transcribed_unprocessed_pseudogene	0.268538	-1.9838	3.59539	-0.551763	0.581111
ANKRD30BP3	ENSG00000275985	unprocessed_pseudogene	0
ANKRD31	ENSG00000145700	protein_coding	2.75887	-0.310702	1.53024	-0.203041	0.839103
ANKRD33	ENSG00000167612	protein_coding	0.629795	-2.33934	3.24257	-0.721447	0.470634
ANKRD33B	ENSG00000164236	protein_coding	27.6846	-0.390477	0.490761	-0.795657	0.426232	0.785021
ANKRD34A	ENSG00000272031	protein_coding	15.3623	-0.319553	0.495763	-0.644569	0.519207	0.843962
ANKRD34B	ENSG00000189127	protein_coding	0.65079	-2.38957	2.54115	-0.940352	0.347037
ANKRD34C	ENSG00000235711	protein_coding	2.8284	3.5621	1.92629	1.8492	0.0644282
ANKRD34C-AS1	ENSG00000259234	lncRNA	0
ANKRD35	ENSG00000198483	protein_coding	231.954	0.37286	0.260268	1.4326	0.151973	0.529184
ANKRD36	ENSG00000291582	protein_coding	236.043	-0.0744657	0.336096	-0.221561	0.824656	0.959337
ANKRD36B	ENSG00000291600	protein_coding	208.632	-0.589425	0.215943	-2.72954	0.00634221	0.103104
ANKRD36BP1	ENSG00000293109	lncRNA	6.41364	-0.00223462	0.923487	-0.00241976	0.998069	0.999587
ANKRD36BP2	ENSG00000230006	transcribed_unprocessed_pseudogene	3.05188	3.68428	1.49559	2.46343	0.0137614
ANKRD36C	ENSG00000174501	protein_coding	329.362	-0.0953128	0.264285	-0.360645	0.718365	0.926728
ANKRD36P1	ENSG00000188399	transcribed_unprocessed_pseudogene	0
ANKRD37	ENSG00000186352	protein_coding	68.8114	-0.556595	0.440415	-1.2638	0.206303	0.597766
ANKRD39	ENSG00000213337	protein_coding	113.934	-0.0854936	0.283502	-0.301562	0.762986	0.940312
ANKRD40	ENSG00000154945	protein_coding	525.366	-0.0732777	0.171082	-0.428318	0.668419	0.908012
ANKRD42	ENSG00000137494	protein_coding	113943	0.00930448	2.0451	0.00454964	0.99637	0.999309
ANKRD44	ENSG00000065413	protein_coding	222.053	0.534194	0.337551	1.58256	0.113522	0.470023
ANKRD44-IT1	ENSG00000236977	lncRNA	5.32096	-1.49506	0.924388	-1.61735	0.105802	0.456698
ANKRD45	ENSG00000183831	protein_coding	6.58378	0.402372	0.922396	0.436225	0.662673	0.90572
ANKRD46	ENSG00000186106	protein_coding	113.873	0.136391	0.30257	0.450774	0.652153	0.902627
ANKRD49	ENSG00000168876	protein_coding	100.625	-0.0117274	0.27437	-0.0427431	0.965906	0.992063
ANKRD50	ENSG00000151458	protein_coding	226.202	0.201219	0.39797	0.505614	0.613128	0.88884
ANKRD52	ENSG00000139645	protein_coding	1071.37	-0.202263	0.201881	-1.0019	0.316394	0.708397
ANKRD53	ENSG00000144031	protein_coding	22.7595	-0.166697	0.420056	-0.396845	0.691482	0.91633
ANKRD54	ENSG00000100124	protein_coding	302.217	-0.24689	0.207901	-1.18754	0.235016	0.629109
ANKRD54P1	ENSG00000236442	processed_pseudogene	0
ANKRD55	ENSG00000164512	protein_coding	1.16348	-2.60561	1.72835	-1.50757	0.131665
ANKRD57P1			1.10041	-1.76249	1.94935	-0.904146	0.365918
ANKRD6	ENSG00000135299	protein_coding	167.49	0.317149	0.213272	1.48706	0.136998	0.507345
ANKRD60	ENSG00000124227	protein_coding	2.68041	1.03069	1.83861	0.56058	0.575084
ANKRD61	ENSG00000157999	protein_coding	4.76234	-1.10282	0.726274	-1.51847	0.128897	0.495094
ANKRD62	ENSG00000181626	protein_coding	0
ANKRD62P1	ENSG00000259271	transcribed_unprocessed_pseudogene	1.13253	0.18196	1.46817	0.123937	0.901365
ANKRD62P1-PARP4P3	ENSG00000189295	lncRNA	50942.9	-5.23198	3.33173	-1.57035
ANKRD63	ENSG00000230778	protein_coding	0.789969	-2.7158	2.44153	-1.11234	0.265994
ANKRD65	ENSG00000235098	protein_coding	189.627	0.889378	0.377996	2.35288	0.0186287	0.187369
ANKRD66	ENSG00000230062	protein_coding	0.120712	0.518099	3.64969	0.141957	0.887114
ANKRD7	ENSG00000106013	protein_coding	1.84293	-0.964643	1.36008	-0.709257	0.478165
ANKRD9	ENSG00000156381	protein_coding	553.515	0.0257832	0.28458	0.0906007	0.92781	0.984881
ANKS1A	ENSG00000064999	protein_coding	575.523	0.0115791	0.198748	0.0582601	0.953541	0.990594
ANKS1B	ENSG00000185046	protein_coding	205.486	-0.113769	0.182716	-0.622653	0.533513	0.849637
ANKS3	ENSG00000168096	protein_coding	527.277	-0.175803	0.207064	-0.849026	0.395867	0.764397
ANKS4B	ENSG00000284290	protein_coding	0.754806	0.139445	2.59863	0.0536609	0.957205
ANKS6	ENSG00000165138	protein_coding	496.494	-0.315513	0.22184	-1.42226	0.154952	0.533908
ANKUB1	ENSG00000206199	protein_coding	0.254981	-0.443677	3.64969	-0.121566	0.903243
ANKZF1	ENSG00000163516	protein_coding	816.405	0.0369125	0.221414	0.166712	0.867596	0.971298
ANLN	ENSG00000011426	protein_coding	153.967	-1.4286	0.833356	-1.71428	0.0864777	0.412099
ANO1	ENSG00000131620	protein_coding	437.114	-0.132234	0.379581	-0.348368	0.727564	0.930333
ANO1-AS2			1.61525	-3.89567	2.00241	-1.94549	0.0517159
ANO10	ENSG00000160746	protein_coding	436.287	-0.171351	0.179108	-0.956691	0.338723	0.723459
ANO2	ENSG00000047617	protein_coding	39.8461	-1.24567	0.612985	-2.03214	0.042139	0.286202
ANO3	ENSG00000134343	protein_coding	2.28323	-0.491929	1.34963	-0.364491	0.715491
ANO4	ENSG00000262139	protein_coding	2.22034	-0.446838	1.07313	-0.416388	0.677126
ANO5	ENSG00000171714	protein_coding	68.9543	0.374035	0.431149	0.867532	0.38565	0.756334
ANO6	ENSG00000177119	protein_coding	803.705	0.00294855	0.269824	0.0109277	0.991281	0.997413
ANO7	ENSG00000146205	protein_coding	17.3151	-0.968444	0.514817	-1.88114	0.0599526	0.343126
ANO7P1			20.6045	-0.0243598	0.411301	-0.0592261	0.952772	0.990594
ANO8	ENSG00000074855	protein_coding	512.592	-0.00478569	0.260215	-0.0183913	0.985327	0.995603
ANO9	ENSG00000185101	protein_coding	54.0228	1.44453	0.488403	2.95765	0.00309995	0.0661676
ANOS1	ENSG00000011201	protein_coding	219.541	2.17112	0.643123	3.3759	0.000735739	0.0258102
ANOS2P	ENSG00000241859	transcribed_unprocessed_pseudogene	13.085	0.514521	1.21168	0.424635	0.671103	0.90956
ANP32A	ENSG00000140350	protein_coding	950.25	-0.25639	0.179718	-1.42663	0.153687	0.531546
ANP32A-IT1			7.99882	-0.15916	0.630436	-0.25246	0.800686	0.951928
ANP32AP1	ENSG00000259516	transcribed_processed_pseudogene	0
ANP32B	ENSG00000136938	protein_coding	1987.14	-0.548136	0.213495	-2.56744	0.0102453	0.132572
ANP32BP1	ENSG00000259790	transcribed_processed_pseudogene	1.58415	-4.55128	2.45686	-1.85248	0.0639572
ANP32BP2	ENSG00000231801	processed_pseudogene	0.366956	1.64773	2.99129	0.550844	0.581741
ANP32BP3	ENSG00000259461	processed_pseudogene	1.73121	2.80693	2.09413	1.34038	0.180123
ANP32C			0
ANP32D	ENSG00000139223	protein_coding	0
ANP32E	ENSG00000143401	protein_coding	526.083	-0.335657	0.193956	-1.73059	0.0835258	0.405233
ANPEP	ENSG00000166825	protein_coding	4053.7	-0.0426162	0.318245	-0.13391	0.893474	0.97674
ANTXR1	ENSG00000169604	protein_coding	1508.33	0.122423	0.284125	0.430878	0.666557	0.907391
ANTXR2	ENSG00000163297	protein_coding	1197.61	0.488013	0.318637	1.53156	0.12563	0.490097
ANTXRL	ENSG00000274209	protein_coding	1.52184	0.161022	1.51786	0.106085	0.915515
ANTXRLP1	ENSG00000263482	transcribed_unprocessed_pseudogene	0.364761	1.64099	2.9941	0.548075	0.58364
ANXA1	ENSG00000135046	protein_coding	5700.29	0.223374	0.167564	1.33306	0.182511	0.569861
ANXA10	ENSG00000109511	protein_coding	0
ANXA11	ENSG00000122359	protein_coding	3221.1	0.00611103	0.152386	0.0401023	0.968012	0.9921
ANXA13	ENSG00000104537	protein_coding	1.35926	-2.17492	2.21711	-0.98097	0.326608
ANXA2	ENSG00000182718	protein_coding	15704.4	0.119661	0.242279	0.493897	0.621379	0.892224
ANXA2P1	ENSG00000213406	processed_pseudogene	0.120712	0.518099	3.64969	0.141957	0.887114
ANXA2P2	ENSG00000231991	processed_pseudogene	2.60023	-0.651985	0.939654	-0.693856	0.487773
ANXA2P3	ENSG00000216740	processed_pseudogene	0.134269	-1.02075	3.64969	-0.27968	0.779723
ANXA2R	ENSG00000177721	protein_coding	63.3544	-0.50114	0.319445	-1.56878	0.116698	0.47705
ANXA3	ENSG00000138772	protein_coding	22.8185	-1.85093	0.562726	-3.28922	0.00100467	0.0319477
ANXA4	ENSG00000196975	protein_coding	1553.13	0.767745	0.220869	3.47603	0.000508902	0.0199068
ANXA5	ENSG00000164111	protein_coding	4955.52	0.271617	0.228711	1.1876	0.234993	0.629109
ANXA6	ENSG00000197043	protein_coding	3507.2	-0.580373	0.357498	-1.62343	0.104497	0.454181
ANXA7	ENSG00000138279	protein_coding	1508.86	0.598312	0.190242	3.145	0.00166085	0.0446228
ANXA8	ENSG00000265190	protein_coding	1.50864	-0.801224	1.41664	-0.56558	0.571679
ANXA8L1	ENSG00000264230	protein_coding	0.753723	0.187864	1.96014	0.0958423	0.923646
ANXA9	ENSG00000143412	protein_coding	15.7562	0.376533	0.701896	0.536451	0.591647	0.879788
AOAH	ENSG00000136250	protein_coding	180.369	0.2015	0.415384	0.485092	0.627611	0.895961
AOAH-IT1	ENSG00000230539	lncRNA	0
AOC1	ENSG00000002726	protein_coding	59.9684	2.10471	0.619488	3.3975	0.000680042	0.0243341
AOC2	ENSG00000131480	protein_coding	37.631	-0.0377616	0.374118	-0.100935	0.919602	0.98286
AOC3	ENSG00000131471	protein_coding	1275.99	-0.707997	0.567676	-1.24718	0.21233	0.604559
AOC4P	ENSG00000260105	transcribed_unprocessed_pseudogene	9.71452	-0.935565	0.832193	-1.12422	0.260921	0.654333
AOX1	ENSG00000138356	protein_coding	402.633	-1.14252	0.58497	-1.95312	0.0508053	0.316969
AOX2P	ENSG00000243478	transcribed_unprocessed_pseudogene	72925	-17.6143	3.19789	-5.5081
AOX3P	ENSG00000244301	transcribed_unprocessed_pseudogene	100369	-0.6386	3.26223	-0.195756
AOX3P-AOX2P	ENSG00000284084	lncRNA	83003.1	1.53209	3.33171	0.45985
AP1AR	ENSG00000138660	protein_coding	148.763	0.203764	0.251983	0.808643	0.41872	0.779727
AP1B1	ENSG00000100280	protein_coding	4443.68	0.981065	0.284471	3.44874	0.000563212	0.0213609
AP1B1P1	ENSG00000234479	transcribed_unprocessed_pseudogene	0
AP1B1P2	ENSG00000232707	unprocessed_pseudogene	0
AP1G1	ENSG00000166747	protein_coding	732.898	0.0764993	0.184122	0.415482	0.677789	0.911832
AP1G2	ENSG00000213983	protein_coding	381788	-1.11371	1.15187	-0.966866	0.333611	0.720554
AP1M1	ENSG00000072958	protein_coding	999.646	0.0679601	0.212123	0.320381	0.74868	0.936845
AP1M2	ENSG00000129354	protein_coding	0.624652	1.10282	2.05163	0.537531	0.590901
AP1S1	ENSG00000106367	protein_coding	369.052	-0.229778	0.302601	-0.759345	0.447646	0.801273
AP1S2	ENSG00000182287	protein_coding	570.014	0.418495	0.259958	1.60985	0.10743	0.458799
AP1S2P1	ENSG00000226046	processed_pseudogene	0
AP1S3	ENSG00000152056	protein_coding	26.3507	-0.247706	0.33327	-0.743259	0.457325	0.807747
AP2A1	ENSG00000196961	protein_coding	1987.42	-0.404937	0.21893	-1.84962	0.0643689	0.355665
AP2A2	ENSG00000280759	protein_coding	1806.9	0.284955	0.247274	1.15238	0.249163	0.643324
AP2B1	ENSG00000006125	protein_coding	2300.96	0.18054	0.181915	0.992443	0.320981	0.710935
AP2M1	ENSG00000161203	protein_coding	5151.19	-0.0597767	0.233862	-0.255606	0.798255	0.951375
AP2S1	ENSG00000042753	protein_coding	1637.53	-0.542213	0.353142	-1.5354	0.124686	0.488524
AP3B1	ENSG00000132842	protein_coding	416.922	-0.0317528	0.24954	-0.127245	0.898746	0.976985
AP3B2	ENSG00000103723	protein_coding	18.4032	-0.366181	0.492797	-0.743067	0.457441	0.807747
AP3D1	ENSG00000065000	protein_coding	2166.11	-0.140496	0.187199	-0.750517	0.452943	0.805456
AP3M1	ENSG00000185009	protein_coding	442.51	0.00670446	0.218352	0.0307049	0.975505	0.993412
AP3M2	ENSG00000070718	protein_coding	205.564	-0.304269	0.217656	-1.39794	0.162133	0.543904
AP3S1	ENSG00000177879	protein_coding	861.284	0.0583304	0.243198	0.239847	0.810449	0.954549
AP3S2	ENSG00000157823	protein_coding	475277	0.102274	0.196786	0.519724	0.603256	0.884265
AP4B1	ENSG00000134262	protein_coding	515.929	0.158136	0.163565	0.966812	0.333638	0.720554
AP4B1-AS1	ENSG00000226167	lncRNA	11.7817	0.356666	0.617132	0.577942	0.563303	0.865195
AP4E1	ENSG00000081014	protein_coding	128.367	-0.0771533	0.206795	-0.373091	0.70908	0.923801
AP4M1	ENSG00000221838	protein_coding	311.43	0.00357786	0.184266	0.0194168	0.984509	0.99548
AP4S1	ENSG00000100478	protein_coding	127.512	-0.172799	0.267639	-0.645644	0.51851	0.843565
AP5B1	ENSG00000254470	protein_coding	462.976	0.0494534	0.167097	0.295956	0.767264	0.941976
AP5M1	ENSG00000053770	protein_coding	267.69	0.146336	0.276191	0.529836	0.596225	0.881422
AP5S1	ENSG00000125843	protein_coding	194.717	0.0102585	0.246635	0.0415938	0.966823	0.9921
AP5Z1	ENSG00000242802	protein_coding	1123.69	-0.00218074	0.144899	-0.0150501	0.987992	0.996466
APAF1	ENSG00000120868	protein_coding	40.4222	-0.0326628	0.52984	-0.0616466	0.950844	0.990026
APBA1	ENSG00000276497	protein_coding	122.834	0.788869	0.257955	3.05816	0.00222701	0.0539512
APBA2	ENSG00000276495	protein_coding	21.5001	-1.0647	0.624373	-1.70523	0.0881506	0.416117
APBA3	ENSG00000011132	protein_coding	328.154	-0.318995	0.177456	-1.7976	0.0722403	0.376593
APBB1	ENSG00000166313	protein_coding	514.883	-0.118137	0.168371	-0.701644	0.482901	0.825475
APBB1IP	ENSG00000077420	protein_coding	1270.26	0.582746	0.29635	1.96641	0.0492514	0.310646
APBB2	ENSG00000163697	protein_coding	463.785	-0.0262423	0.243101	-0.107948	0.914037	0.98177
APBB3	ENSG00000113108	protein_coding	557.111	-0.144203	0.359355	-0.401282	0.688213	0.915048
APC	ENSG00000134982	protein_coding	210.932	0.0667911	0.284063	0.235128	0.81411	0.954973
APC2	ENSG00000115266	protein_coding	13.1991	-0.676326	0.549835	-1.23005	0.218677	0.612099
APCDD1	ENSG00000154856	protein_coding	160.35	-0.871278	0.609281	-1.43001	0.152714	0.530258
APCDD1L	ENSG00000198768	protein_coding	156.381	-0.20904	0.853309	-0.244976	0.806475	0.95295
APCDD1L-AS1			11.646	-0.103342	1.18971	-0.086863	0.93078	0.985088
APCS	ENSG00000132703	protein_coding	0
APEH	ENSG00000164062	protein_coding	990.434	0.168	0.196194	0.856296	0.391834	0.760909
APELA	ENSG00000248329	protein_coding	0.604628	-2.26958	3.26973	-0.694119	0.487608
APEX1	ENSG00000291796	protein_coding	1386.3	-0.313969	0.186343	-1.6849	0.0920081	0.42643
APEX2	ENSG00000169188	protein_coding	312.36	-0.356186	0.278396	-1.27942	0.200748	0.591583
APH1A	ENSG00000117362	protein_coding	1793.08	0.0496517	0.161237	0.307943	0.758126	0.938923
APH1B	ENSG00000138613	protein_coding	366.379	0.320085	0.250117	1.27974	0.200637	0.591505
API5	ENSG00000166181	protein_coding	696.242	-0.0432903	0.198123	-0.218502	0.827038	0.960127
API5P1	ENSG00000234558	processed_pseudogene	0.757301	0.152142	2.21213	0.0687762	0.945168
API5P2	ENSG00000213962	processed_pseudogene	0.120712	0.518099	3.64969	0.141957	0.887114
APIP	ENSG00000149089	protein_coding	163.487	-0.0186314	0.231845	-0.0803617	0.93595	0.986925
APITD1			619683	1.1562	0.683838	1.69075	0.0908855	0.423785
APITD1-CORT			337430	1.42153	0.56726	2.50596	0.0122119	0.146653
APLF	ENSG00000169621	protein_coding	33.1175	-0.710495	0.360206	-1.97247	0.0485561	0.308874
APLN	ENSG00000171388	protein_coding	629.988	-5.33345	1.16244	-4.58817	4.4714e-06	0.000449496
APLNR	ENSG00000134817	protein_coding	1953.64	-1.41409	0.639602	-2.21089	0.0270433	0.231422
APLP1	ENSG00000105290	protein_coding	20.2062	-0.960943	0.855136	-1.12373	0.261127	0.654494
APLP2	ENSG00000084234	protein_coding	16341.8	0.87855	0.24745	3.55041	0.000384633	0.0163452
APMAP	ENSG00000101474	protein_coding	1273.12	-0.504683	0.240935	-2.09468	0.0361991	0.267002
APOA1	ENSG00000118137	protein_coding	4.94868	0.453197	1.02212	0.443388	0.657485	0.90435
APOA1-AS	ENSG00000235910	lncRNA	0.848467	-1.1484	2.53626	-0.452793	0.650698
APOA2	ENSG00000158874	protein_coding	0.366956	1.64773	2.99129	0.550844	0.581741
APOA4	ENSG00000110244	protein_coding	0
APOA5	ENSG00000110243	protein_coding	0.364761	1.64099	2.9941	0.548075	0.58364
APOB	ENSG00000291544	protein_coding	28.9709	1.2211	0.896059	1.36275	0.172961	0.560712
APOBEC1	ENSG00000111701	protein_coding	0
APOBEC2	ENSG00000124701	protein_coding	5.52981	-0.0318052	0.96419	-0.0329864	0.973685	0.993412
APOBEC3A	ENSG00000262156	protein_coding	3.52731	-1.66022	1.61109	-1.03049	0.30278
APOBEC3AP1	ENSG00000248822	transcribed_processed_pseudogene	0
APOBEC3B	ENSG00000179750	protein_coding	22.4832	0.689649	1.05261	0.655179	0.512353	0.839999
APOBEC3B-AS1	ENSG00000262679	lncRNA	0
APOBEC3C	ENSG00000244509	protein_coding	369.12	0.144438	0.212319	0.680289	0.496322	0.831366
APOBEC3D	ENSG00000243811	protein_coding	127.502	-0.260267	0.303954	-0.856269	0.391849	0.760909
APOBEC3F	ENSG00000128394	protein_coding	110.133	-0.0485704	0.281585	-0.17249	0.863053	0.970122
APOBEC3G	ENSG00000239713	protein_coding	189.762	0.39172	0.277957	1.40928	0.158752	0.540314
APOBEC3H	ENSG00000100298	protein_coding	10.4613	0.506602	0.679877	0.745137	0.456189	0.807519
APOBEC4	ENSG00000173627	protein_coding	0.241244	1.09517	3.64969	0.300071	0.764123
APOBR	ENSG00000184730	protein_coding	431.762	0.651163	0.347577	1.87344	0.061008	0.346185
APOC1	ENSG00000130208	protein_coding	2105.35	-0.159955	0.63603	-0.251489	0.801436	0.951947
APOC1P1	ENSG00000214855	transcribed_unprocessed_pseudogene	4.61024	-0.575516	1.00361	-0.573448	0.566342	0.866857
APOC2	ENSG00000234906	protein_coding	172956	0.306231	2.53763	0.120676	0.903948	0.978599
APOC3	ENSG00000110245	protein_coding	0
APOC4	ENSG00000267467	protein_coding	205585	-1.75243	3.33171	-0.525985	0.598899	0.882908
APOC4-APOC2	ENSG00000224916	protein_coding	195498	2.98324	3.33171	0.895408	0.370569	0.745522
APOD	ENSG00000189058	protein_coding	364.79	-1.38392	0.47325	-2.9243	0.00345236	0.0712496
APOE	ENSG00000130203	protein_coding	46680.2	-0.0559535	0.535575	-0.104474	0.916793	0.982136
APOF	ENSG00000175336	protein_coding	0.125622	0.518099	3.64969	0.141957	0.887114
APOH	ENSG00000091583	protein_coding	0.241334	1.09517	3.64969	0.300071	0.764123
APOL1	ENSG00000100342	protein_coding	1999.06	-0.318013	0.332279	-0.957064	0.338535	0.72342
APOL2	ENSG00000128335	protein_coding	1083.03	-0.310359	0.206483	-1.50307	0.132821	0.501004
APOL3	ENSG00000128284	protein_coding	1057.12	-0.368017	0.318208	-1.15653	0.247465	0.641494
APOL4	ENSG00000100336	protein_coding	236.807	-0.601612	0.508153	-1.18392	0.236445	0.630678
APOL5	ENSG00000128313	protein_coding	2.36337	0.716596	1.68508	0.425261	0.670647
APOL6	ENSG00000221963	protein_coding	847.405	-0.361513	0.293961	-1.2298	0.218773	0.612177
APOLD1	ENSG00000178878	protein_coding	218.573	-0.94167	0.542141	-1.73695	0.0823965	0.402154
APOM	ENSG00000204444	protein_coding	27.4823	0.379143	0.387138	0.979348	0.327408	0.71625
APOO	ENSG00000184831	protein_coding	68.9439	-0.307335	0.371663	-0.826919	0.408283	0.77203
APOOL	ENSG00000155008	protein_coding	143.722	0.233554	0.258752	0.902618	0.366729	0.741624
APOOP1	ENSG00000270560	processed_pseudogene	1.58693	1.65235	1.85536	0.890582	0.373154
APOOP2	ENSG00000240902	processed_pseudogene	0
APOOP3	ENSG00000255700	processed_pseudogene	0.268538	-1.9838	3.59539	-0.551763	0.581111
APOOP4	ENSG00000248122	processed_pseudogene	0
APOOP5	ENSG00000260240	transcribed_processed_pseudogene	0.268538	-1.9838	3.59539	-0.551763	0.581111
APOPT1			342.334	-0.216434	0.201232	-1.07554	0.282131	0.676839
APP	ENSG00000142192	protein_coding	14938.1	0.794323	0.310668	2.55682	0.0105632	0.135287
APPBP2	ENSG00000062725	protein_coding	339.246	0.122062	0.171333	0.712422	0.476203	0.821611
APPL1	ENSG00000157500	protein_coding	296397	0.128882	1.77136	0.0727588	0.941998	0.988317
APPL2	ENSG00000136044	protein_coding	480.887	0.29439	0.214641	1.37154	0.170206	0.556603
APRT	ENSG00000198931	protein_coding	1062.69	-0.0868813	0.283583	-0.306369	0.759323	0.939178
APTR	ENSG00000214293	lncRNA	90.5003	0.0106305	0.288395	0.0368607	0.970596	0.99279
APTX	ENSG00000137074	protein_coding	339.561	-0.223728	0.174617	-1.28125	0.200108	0.59117
AQP1	ENSG00000240583	protein_coding	7373.07	0.698825	0.296765	2.35481	0.0185323	0.186802
AQP10	ENSG00000143595	protein_coding	1.456	2.55239	1.7091	1.49341	0.135331
AQP11	ENSG00000178301	protein_coding	13.2427	0.180859	0.574252	0.314946	0.752802	0.938049
AQP12A	ENSG00000184945	protein_coding	0
AQP12B	ENSG00000185176	protein_coding	0.61315	-0.18587	2.75288	-0.0675183	0.946169
AQP2	ENSG00000167580	protein_coding	0.615406	1.11368	2.71571	0.410087	0.681742
AQP3	ENSG00000165272	protein_coding	195.781	0.0129703	0.42418	0.0305773	0.975607	0.993412
AQP4	ENSG00000171885	protein_coding	1.3375	3.51529	1.94839	1.8042	0.0711999
AQP4-AS1	ENSG00000260372	lncRNA	0.366972	0.133398	3.00858	0.0443391	0.964634
AQP5	ENSG00000161798	protein_coding	0.862558	-1.18147	2.05093	-0.576064	0.564572
AQP6	ENSG00000086159	protein_coding	1.46766	2.55025	1.84445	1.38266	0.166769
AQP7	ENSG00000165269	protein_coding	312.937	-1.30149	0.831109	-1.56597	0.117355	0.478252
AQP7P1	ENSG00000186466	transcribed_unprocessed_pseudogene	18.231	-1.30326	0.873133	-1.49263	0.135534	0.504337
AQP7P2	ENSG00000181997	transcribed_unprocessed_pseudogene	2.38275	-1.26395	1.95344	-0.64704	0.517606
AQP7P3	ENSG00000279688	transcribed_unprocessed_pseudogene	2.53801	-1.3968	1.07362	-1.30102	0.193252
AQP7P4	ENSG00000176115	transcribed_unprocessed_pseudogene	1.51032	-1.27157	1.52852	-0.831896	0.405468
AQP7P5	ENSG00000278122	transcribed_unprocessed_pseudogene	39.1117	-1.12672	0.436333	-2.58225	0.00981597	0.129367
AQP8	ENSG00000103375	protein_coding	2.10494	1.38268	1.38912	0.99536	0.319561
AQP9	ENSG00000103569	protein_coding	96.8512	-1.80231	0.655344	-2.75017	0.0059565	0.0991444
AQR	ENSG00000021776	protein_coding	232.024	-0.0531694	0.221891	-0.239619	0.810626	0.954549
AR	ENSG00000169083	protein_coding	187.167	0.283245	0.349272	0.810957	0.41739	0.778345
ARAF	ENSG00000078061	protein_coding	1221.18	-0.210842	0.153078	-1.37735	0.168405	0.552814
ARAFP1	ENSG00000231264	processed_pseudogene	0.134269	-1.02075	3.64969	-0.27968	0.779723
ARAFP2	ENSG00000224368	processed_pseudogene	0
ARAFP3	ENSG00000227298	processed_pseudogene	0
ARAP1	ENSG00000186635	protein_coding	4662.67	0.349421	0.278901	1.25285	0.21026	0.6017
ARAP2	ENSG00000047365	protein_coding	96.9396	1.17557	0.356685	3.29581	0.000981382	0.0315833
ARAP3	ENSG00000120318	protein_coding	573.942	-0.791568	0.479509	-1.65079	0.0987816	0.44293
ARC	ENSG00000198576	protein_coding	81.8072	1.0197	0.547304	1.86314	0.0624428	0.349463
ARCN1	ENSG00000095139	protein_coding	1235.18	-0.185694	0.249339	-0.744744	0.456427	0.807558
AREG	ENSG00000109321	protein_coding	1.78498	-1.66743	1.19142	-1.39953	0.161653
AREL1	ENSG00000119682	protein_coding	329.567	-0.218077	0.257531	-0.846801	0.397106	0.765395
ARF1	ENSG00000143761	protein_coding	5153.91	-0.0833413	0.208066	-0.400552	0.68875	0.915131
ARF1P1	ENSG00000219807	processed_pseudogene	0.402807	-2.57173	3.54882	-0.724671	0.468654
ARF1P2	ENSG00000213137	processed_pseudogene	0
ARF1P3	ENSG00000253885	processed_pseudogene	0.134269	-1.02075	3.64969	-0.27968	0.779723
ARF3	ENSG00000134287	protein_coding	2159.23	0.194649	0.166294	1.17051	0.241797	0.635603
ARF4	ENSG00000168374	protein_coding	1830.58	-0.394141	0.302901	-1.30122	0.193184	0.582083
ARF4-AS1			3.56922	0.362078	0.865334	0.418426	0.675636
ARF4P1	ENSG00000271525	processed_pseudogene	0.134269	-1.02075	3.64969	-0.27968	0.779723
ARF4P2	ENSG00000236527	processed_pseudogene	0.647651	-1.41633	3.26952	-0.433193	0.664875
ARF4P3	ENSG00000214051	processed_pseudogene	0
ARF4P4	ENSG00000231222	processed_pseudogene	0.242339	1.09517	3.64969	0.300071	0.764123
ARF4P5			0
ARF5	ENSG00000004059	protein_coding	1573.56	0.0140881	0.202198	0.0696749	0.944452	0.988899
ARF6	ENSG00000165527	protein_coding	1510.74	0.202949	0.223195	0.909287	0.363199	0.739262
ARFGAP1	ENSG00000101199	protein_coding	2560.12	-0.29638	0.211501	-1.40132	0.16112	0.543428
ARFGAP2	ENSG00000149182	protein_coding	1269.81	-0.0868217	0.143679	-0.604274	0.545661	0.85716
ARFGAP3	ENSG00000242247	protein_coding	645.396	0.0715135	0.223525	0.319935	0.749017	0.936845
ARFGEF1	ENSG00000066777	protein_coding	330.95	0.160968	0.18523	0.869018	0.384837	0.755763
ARFGEF2	ENSG00000124198	protein_coding	336.738	0.317666	0.257288	1.23467	0.216953	0.609921
ARFGEF3	ENSG00000112379	protein_coding	20.633	-0.618259	0.444373	-1.39131	0.164133	0.546574
ARFIP1	ENSG00000164144	protein_coding	358237	0.304915	0.20538	1.48464	0.13764	0.508419
ARFIP2	ENSG00000132254	protein_coding	716.928	-0.108456	0.15565	-0.696792	0.485933	0.827055
ARFRP1	ENSG00000101246	protein_coding	1036.35	-0.322795	0.221236	-1.45905	0.14455	0.519382
ARG1	ENSG00000118520	protein_coding	0
ARG2	ENSG00000081181	protein_coding	53.14	-0.0707752	0.455619	-0.155338	0.876555	0.973452
ARGFX	ENSG00000186103	protein_coding	0.926236	-2.99642	2.97606	-1.00684	0.314011
ARGFXP1	ENSG00000240058	processed_pseudogene	1.81299	-1.72804	2.35361	-0.734209	0.462821
ARGFXP2	ENSG00000265293	processed_pseudogene	1.85154	0.211322	1.1499	0.183774	0.854191
ARGLU1	ENSG00000134884	protein_coding	2049.6	0.165162	0.219485	0.752499	0.451751	0.804308
ARHGAP1	ENSG00000175220	protein_coding	3283.88	0.0752118	0.200323	0.375452	0.707324	0.923164
ARHGAP10	ENSG00000071205	protein_coding	293.347	0.0169563	0.239449	0.0708138	0.943546	0.988538
ARHGAP11A	ENSG00000275568	protein_coding	121.979	-0.867219	0.569245	-1.52345	0.127645	0.49294
ARHGAP11B	ENSG00000286139	protein_coding	7.57393	-0.733365	0.658454	-1.11377	0.265379	0.659686
ARHGAP12	ENSG00000165322	protein_coding	370.704	0.429942	0.359156	1.19709	0.231271	0.625715
ARHGAP15	ENSG00000075884	protein_coding	174.354	0.375979	0.208616	1.80226	0.071505	0.37444
ARHGAP16P	ENSG00000258894	processed_pseudogene	0
ARHGAP17	ENSG00000288353	protein_coding	904.602	0.0837174	0.149788	0.558907	0.576225	0.871281
ARHGAP18	ENSG00000146376	protein_coding	587.345	0.481638	0.384596	1.25232	0.210453	0.601792
ARHGAP19	ENSG00000213390	protein_coding	150.871	-0.0783341	0.225732	-0.347023	0.728574	0.930638
ARHGAP19-SLIT1	ENSG00000269891	protein_coding	0
ARHGAP20	ENSG00000137727	protein_coding	364.134	0.527025	0.682123	0.772625	0.439744	0.795022
ARHGAP21	ENSG00000107863	protein_coding	1012.75	0.210204	0.183587	1.14498	0.252217	0.645845
ARHGAP22	ENSG00000128805	protein_coding	996.947	0.395136	0.331927	1.19043	0.233877	0.628275
ARHGAP23	ENSG00000273780	protein_coding	839.79	-0.298393	0.299768	-0.995414	0.319535	0.710331
ARHGAP23P1	ENSG00000260781	transcribed_unprocessed_pseudogene	4.25441	-4.73548	1.75617	-2.69649	0.00700752
ARHGAP24	ENSG00000138639	protein_coding	482.509	0.430385	0.279431	1.54022	0.123507	0.487284
ARHGAP25	ENSG00000163219	protein_coding	302.005	0.379181	0.364502	1.04027	0.298214	0.692682
ARHGAP26	ENSG00000145819	protein_coding	222.519	-0.04482	0.280669	-0.15969	0.873126	0.972636
ARHGAP26-AS1	ENSG00000226272	lncRNA	0.120728	-1.02075	3.64969	-0.27968	0.779723
ARHGAP26-IT1	ENSG00000230789	lncRNA	0
ARHGAP27	ENSG00000276836	protein_coding	1028.24	0.0774323	0.247253	0.313171	0.754151	0.93829
ARHGAP28	ENSG00000088756	protein_coding	458.695	0.339236	0.346731	0.978383	0.327885	0.716502
ARHGAP29	ENSG00000137962	protein_coding	458.86	-0.552523	0.181714	-3.04062	0.00236089	0.0558363
ARHGAP30	ENSG00000186517	protein_coding	1157.67	0.861479	0.307859	2.79829	0.00513742	0.0906178
ARHGAP31	ENSG00000031081	protein_coding	548.562	0.0722239	0.233461	0.309362	0.757046	0.938712
ARHGAP31-AS1	ENSG00000241155	lncRNA	0.368051	1.65113	2.98991	0.552236	0.580787
ARHGAP32	ENSG00000134909	protein_coding	172.683	-0.534055	0.251108	-2.1268	0.033437	0.257817
ARHGAP33	ENSG00000004777	protein_coding	445.912	0.196402	0.277533	0.70767	0.47915	0.823383
ARHGAP35	ENSG00000160007	protein_coding	1108.75	0.132292	0.174746	0.757049	0.449021	0.802277
ARHGAP36	ENSG00000147256	protein_coding	0.381812	-2.50139	3.55348	-0.703927	0.481478
ARHGAP39	ENSG00000147799	protein_coding	126.329	-0.109851	0.307943	-0.356724	0.721298	0.927849
ARHGAP4	ENSG00000089820	protein_coding	2393.02	0.641621	0.234658	2.73428	0.00625167	0.102103
ARHGAP40	ENSG00000124143	protein_coding	0.50188	-0.762411	2.79727	-0.272555	0.785195
ARHGAP42	ENSG00000165895	protein_coding	464013	-0.219881	0.914576	-0.240418	0.810006	0.954549
ARHGAP42P1	ENSG00000227817	unprocessed_pseudogene	0
ARHGAP42P2	ENSG00000292145	unprocessed_pseudogene	0
ARHGAP42P3	ENSG00000235759	processed_pseudogene	0.134269	-1.02075	3.64969	-0.27968	0.779723
ARHGAP42P4	ENSG00000258080	processed_pseudogene	0.134269	-1.02075	3.64969	-0.27968	0.779723
ARHGAP42P5	ENSG00000258233	processed_pseudogene	0.134269	-1.02075	3.64969	-0.27968	0.779723
ARHGAP44	ENSG00000006740	protein_coding	228.657	-0.51971	0.359241	-1.44669	0.147984	0.524687
ARHGAP5	ENSG00000100852	protein_coding	440.546	0.188614	0.282979	0.666531	0.505072	0.835589
ARHGAP5-AS1	ENSG00000258655	lncRNA	25.9865	0.119053	0.403776	0.294849	0.768109	0.942072
ARHGAP6	ENSG00000047648	protein_coding	220.179	-0.00756518	0.320179	-0.0236279	0.981149	0.994439
ARHGAP8	ENSG00000241484	protein_coding	271263	0.818057	3.23705	0.252717	0.800487	0.951921
ARHGAP9	ENSG00000123329	protein_coding	456.192	0.436251	0.313155	1.39308	0.163595	0.545923
ARHGDIA	ENSG00000141522	protein_coding	5741.92	-0.238658	0.276328	-0.863676	0.387766	0.757973
ARHGDIB	ENSG00000111348	protein_coding	3089.76	0.0779571	0.312414	0.249531	0.80295	0.951974
ARHGDIG	ENSG00000242173	protein_coding	1.48435	-0.77909	1.43055	-0.54461	0.586022
ARHGEF1	ENSG00000076928	protein_coding	2511.95	0.162466	0.251798	0.645223	0.518783	0.843643
ARHGEF10	ENSG00000274726	protein_coding	664.169	0.166135	0.155204	1.07043	0.284425	0.678337
ARHGEF10L	ENSG00000074964	protein_coding	1672.83	0.850601	0.207667	4.096	4.20358e-05	0.00286856
ARHGEF11	ENSG00000132694	protein_coding	1041.87	0.359907	0.175436	2.05149	0.0402189	0.280811
ARHGEF12	ENSG00000196914	protein_coding	1372.86	0.302156	0.254035	1.18943	0.23427	0.628698
ARHGEF15	ENSG00000198844	protein_coding	632.074	-0.716193	0.523165	-1.36896	0.171011	0.557531
ARHGEF16	ENSG00000130762	protein_coding	22.4442	0.324279	0.44769	0.724337	0.468859	0.816148
ARHGEF17	ENSG00000110237	protein_coding	1879.18	-0.511404	0.328063	-1.55886	0.11903	0.480399
ARHGEF18	ENSG00000104880	protein_coding	637.621	-0.107604	0.154177	-0.697928	0.485222	0.826945
ARHGEF19	ENSG00000291381	protein_coding	121.611	-0.739407	0.481344	-1.53613	0.124506	0.488268
ARHGEF2	ENSG00000116584	protein_coding	1571.1	-0.203072	0.136624	-1.48636	0.137184	0.507732
ARHGEF25	ENSG00000240771	protein_coding	647.14	-0.28818	0.194227	-1.48372	0.137882	0.508419
ARHGEF26	ENSG00000114790	protein_coding	88.3829	0.355355	0.694143	0.511933	0.608698	0.886517
ARHGEF26-AS1	ENSG00000281157	lncRNA	2.75269	-0.275177	1.06861	-0.257509	0.796786
ARHGEF28	ENSG00000214944	protein_coding	87.4656	-1.53835	0.568057	-2.7081	0.00676704	0.106686
ARHGEF3	ENSG00000163947	protein_coding	544.577	0.373639	0.252998	1.47685	0.139717	0.51119
ARHGEF3-AS1	ENSG00000240198	lncRNA	0
ARHGEF33	ENSG00000214694	protein_coding	10.026	-0.729323	0.549052	-1.32833	0.184069	0.571119
ARHGEF34P	ENSG00000204959	transcribed_unprocessed_pseudogene	249185	0.91744	1.51412	0.605924	0.544565	0.8568
ARHGEF35	ENSG00000288422	protein_coding	44.4528	0.697099	0.339921	2.05077	0.0402897	0.280886
ARHGEF37	ENSG00000183111	protein_coding	117.095	0.588632	0.349015	1.68655	0.0916892	0.425895
ARHGEF38	ENSG00000236699	protein_coding	1.9912	-0.421792	1.16285	-0.362722	0.716812
ARHGEF38-IT1	ENSG00000249885	lncRNA	0
ARHGEF39	ENSG00000137135	protein_coding	175.564	-0.133721	0.34777	-0.384509	0.700601	0.920725
ARHGEF4	ENSG00000136002	protein_coding	53.7259	-0.260108	0.515723	-0.504357	0.614011	0.889155
ARHGEF40	ENSG00000165801	protein_coding	2067.85	0.592775	0.193543	3.06275	0.00219312	0.053464
ARHGEF5	ENSG00000284933	protein_coding	99.256	0.181872	0.295987	0.61446	0.538912	0.853079
ARHGEF6	ENSG00000129675	protein_coding	713.58	0.249183	0.258273	0.964803	0.334644	0.720894
ARHGEF7	ENSG00000102606	protein_coding	978.141	-0.532261	0.223106	-2.38569	0.0170473	0.178069
ARHGEF7-AS1	ENSG00000227352	lncRNA	0
ARHGEF7-AS2	ENSG00000235875	lncRNA	3.27997	-1.48989	1.34711	-1.10598	0.268734
ARHGEF9	ENSG00000131089	protein_coding	308.743	0.389721	0.181547	2.14667	0.0318198	0.251863
ARHGEF9-IT1	ENSG00000231729	lncRNA	0
ARID1A	ENSG00000117713	protein_coding	1203.23	-0.0638936	0.145279	-0.439798	0.660084	0.90517
ARID1B	ENSG00000049618	protein_coding	744.517	0.0771381	0.189106	0.407909	0.683341	0.913629
ARID2	ENSG00000189079	protein_coding	213.629	-0.0717742	0.21777	-0.329587	0.741712	0.936016
ARID3A	ENSG00000116017	protein_coding	374.775	0.176785	0.245683	0.719564	0.471794	0.818634
ARID3B	ENSG00000179361	protein_coding	114.012	0.185481	0.227085	0.816791	0.414048	0.775816
ARID3C	ENSG00000205143	protein_coding	2.76471	-0.0313797	1.12414	-0.0279145	0.97773
ARID4A	ENSG00000032219	protein_coding	541.162	-0.102607	0.22985	-0.446408	0.655303	0.903625
ARID4B	ENSG00000054267	protein_coding	794.469	-0.112285	0.215276	-0.521584	0.60196	0.884017
ARID5A	ENSG00000196843	protein_coding	889.042	-0.171539	0.329446	-0.520687	0.602585	0.884017
ARID5B	ENSG00000150347	protein_coding	768.045	-0.707938	0.263329	-2.68841	0.00717921	0.10994
ARIH1	ENSG00000166233	protein_coding	523.454	-0.0512464	0.205427	-0.249463	0.803002	0.951974
ARIH2	ENSG00000177479	protein_coding	1268.37	0.0496807	0.153532	0.323586	0.746251	0.936514
ARIH2OS	ENSG00000221883	lncRNA	25.4594	0.671256	0.483162	1.3893	0.164742	0.547839
ARIH2P1	ENSG00000266296	processed_pseudogene	0.671345	-3.31124	3.51126	-0.943036	0.345663
ARL1	ENSG00000120805	protein_coding	826.5	0.405495	0.213169	1.90222	0.0571419	0.334026
ARL10	ENSG00000175414	protein_coding	46.789	0.228874	0.366379	0.624692	0.532173	0.849242
ARL11	ENSG00000152213	protein_coding	128.519	1.15923	0.392582	2.95283	0.00314879	0.0669808
ARL13A	ENSG00000174225	protein_coding	0.856576	-1.12503	2.53655	-0.443529	0.657383
ARL13B	ENSG00000169379	protein_coding	124.745	-0.140268	0.197022	-0.711942	0.476501	0.821611
ARL14	ENSG00000179674	protein_coding	0
ARL14EP	ENSG00000152219	protein_coding	231.61	0.164396	0.189057	0.869557	0.384542	0.755691
ARL14EPL	ENSG00000268223	protein_coding	0.370466	1.65965	3.62979	0.45723	0.647506
ARL15	ENSG00000185305	protein_coding	209.673	0.28746	0.212314	1.35394	0.175756	0.564247
ARL16	ENSG00000214087	protein_coding	373.893	-0.174696	0.193838	-0.901246	0.367457	0.742025
ARL17A	ENSG00000185829	protein_coding	163.644	0.0662985	0.399752	0.165849	0.868276	0.971401
ARL17B	ENSG00000275748	protein_coding	23.0118	0.941714	1.07478	0.876192
ARL2	ENSG00000213465	protein_coding	46955.7	-0.753921	1.86669	-0.403881
ARL2-SNX15	ENSG00000273003	protein_coding	156262	-0.875974	3.33171	-0.26292	0.792612	0.949992
ARL2BP	ENSG00000102931	protein_coding	781.749	0.0164861	0.211372	0.0779957	0.937831	0.987419
ARL2BPP1	ENSG00000265934	processed_pseudogene	0
ARL2BPP10	ENSG00000225225	processed_pseudogene	7.41358	-0.670989	0.781551	-0.858535	0.390597	0.759899
ARL2BPP2	ENSG00000258071	processed_pseudogene	0
ARL2BPP3	ENSG00000215486	transcribed_processed_pseudogene	0
ARL2BPP4	ENSG00000249312	processed_pseudogene	0
ARL2BPP5	ENSG00000254351	processed_pseudogene	0
ARL2BPP6	ENSG00000248355	processed_pseudogene	0
ARL2BPP7	ENSG00000230418	processed_pseudogene	0
ARL2BPP8	ENSG00000263125	processed_pseudogene	0
ARL2BPP9			2.37495	-0.340883	1.15842	-0.294266	0.768555
ARL3	ENSG00000138175	protein_coding	435.559	0.0707928	0.241733	0.292855	0.769633	0.942395
ARL4A	ENSG00000122644	protein_coding	225.171	-0.168679	0.288777	-0.584114	0.559144	0.864004
ARL4AP1	ENSG00000122872	processed_pseudogene	0
ARL4AP2	ENSG00000248780	processed_pseudogene	77835.1	18.4251	3.5338	5.21396
ARL4C	ENSG00000188042	protein_coding	629.266	-1.13307	0.36731	-3.08479	0.00203696	0.0507827
ARL4D	ENSG00000175906	protein_coding	492.3	1.2985	0.240269	5.40436	6.50403e-08	1.10557e-05
ARL5A	ENSG00000162980	protein_coding	476.298	0.361409	0.306758	1.17816	0.238733	0.632616
ARL5AP1	ENSG00000227864	processed_pseudogene	0
ARL5AP2	ENSG00000236818	processed_pseudogene	0.121717	0.518099	3.64969	0.141957	0.887114
ARL5AP3	ENSG00000228431	processed_pseudogene	0
ARL5AP4	ENSG00000224806	processed_pseudogene	0
ARL5B	ENSG00000165997	protein_coding	144.775	-0.312023	0.250825	-1.24399	0.213504	0.605725
ARL5C	ENSG00000141748	protein_coding	0
ARL6	ENSG00000113966	protein_coding	75.1432	0.0944138	0.233577	0.404209	0.686059	0.914371
ARL6IP1	ENSG00000170540	protein_coding	1220.1	-0.436947	0.237119	-1.84274	0.0653675	0.358018
ARL6IP1P1	ENSG00000255664	processed_pseudogene	0
ARL6IP1P2	ENSG00000225355	processed_pseudogene	0
ARL6IP1P3	ENSG00000255014	processed_pseudogene	0
ARL6IP4	ENSG00000182196	protein_coding	3000.78	-0.0809182	0.152264	-0.531432	0.595119	0.881172
ARL6IP5	ENSG00000144746	protein_coding	2441.97	0.690966	0.226324	3.05299	0.00226574	0.0545235
ARL6IP6	ENSG00000177917	protein_coding	186.526	-0.10552	0.202605	-0.520817	0.602494	0.884017
ARL8A	ENSG00000143862	protein_coding	701.564	0.443315	0.176238	2.51544	0.0118885	0.144441
ARL8B	ENSG00000134108	protein_coding	667.949	0.0118746	0.226749	0.0523688	0.958235	0.991258
ARL9	ENSG00000196503	protein_coding	11.6304	-0.831835	0.716035	-1.16172	0.245348	0.638675
ARMC1	ENSG00000104442	protein_coding	231.797	-0.0376037	0.209604	-0.179404	0.857621	0.968789
ARMC10	ENSG00000170632	protein_coding	254.234	0.142569	0.214504	0.664646	0.506277	0.836229
ARMC10P1	ENSG00000178660	processed_pseudogene	85.1907	-0.407674	0.25517	-1.59766	0.110119	0.463381
ARMC12	ENSG00000157343	protein_coding	21.0856	-0.680235	0.414363	-1.64164	0.100665	0.447086
ARMC2	ENSG00000118690	protein_coding	49.4711	-0.222236	0.342491	-0.64888	0.516416	0.842063
ARMC2-AS1	ENSG00000230290	lncRNA	0.496436	-1.90447	2.70148	-0.704974	0.480826
ARMC3	ENSG00000165309	protein_coding	0.482805	-1.85565	3.46433	-0.535644	0.592205
ARMC4			1.84476	0.207145	1.68377	0.123024	0.902088
ARMC4P1			0.735617	2.65067	2.56054	1.0352	0.300575
ARMC5	ENSG00000140691	protein_coding	480.412	-0.611572	0.266508	-2.29476	0.0217468	0.2024
ARMC6	ENSG00000105676	protein_coding	429.387	-0.273797	0.265092	-1.03284	0.30168	0.696045
ARMC7	ENSG00000125449	protein_coding	169.501	0.0185696	0.218861	0.0848466	0.932383	0.985499
ARMC8	ENSG00000114098	protein_coding	323.78	0.149706	0.200462	0.746805	0.455181	0.806821
ARMC8P1	ENSG00000225254	processed_pseudogene	0
ARMC9	ENSG00000135931	protein_coding	334.759	-0.333003	0.282618	-1.17828	0.238685	0.632616
ARMCX1	ENSG00000126947	protein_coding	428.706	-0.0774389	0.231942	-0.333872	0.738476	0.934947
ARMCX2	ENSG00000184867	protein_coding	801.829	-0.0793684	0.236606	-0.335446	0.737289	0.934761
ARMCX3	ENSG00000102401	protein_coding	780.036	0.0165282	0.258399	0.0639639	0.948999	0.989915
ARMCX4	ENSG00000196440	protein_coding	367.841	0.323123	0.259398	1.24566	0.212888	0.605134
ARMCX5	ENSG00000125962	protein_coding	159790	-3.41386	2.50561	-1.36249	0.173043	0.560757
ARMCX5-GPRASP2	ENSG00000286237	protein_coding	270613	-2.05696	3.33171	-0.617388	0.536979	0.851678
ARMCX6	ENSG00000198960	protein_coding	532.969	-0.0147907	0.195681	-0.0755858	0.939749	0.987991
ARMCX7P	ENSG00000204072	transcribed_unprocessed_pseudogene	0
ARMS2	ENSG00000254636	protein_coding	1.10363	1.02879	1.63965	0.627447	0.530366
ARMT1	ENSG00000146476	protein_coding	202.41	0.00186574	0.337578	0.00552684	0.99559	0.998935
ARNT	ENSG00000143437	protein_coding	774.056	0.249874	0.205397	1.21654	0.223777	0.617679
ARNT2	ENSG00000172379	protein_coding	62.3414	-0.101895	0.302193	-0.337185	0.735978	0.934371
ARNTL			153.444	-0.04364	0.731246	-0.0596789	0.952411	0.990499
ARNTL2			263.269	0.426819	0.17582	2.42759	0.0151997	0.166786
ARNTL2-AS1			0
ARPC1A	ENSG00000241685	protein_coding	968.458	-0.407867	0.264973	-1.53928	0.123737	0.48776
ARPC1B	ENSG00000130429	protein_coding	7369.58	0.298097	0.276122	1.07958	0.280328	0.674678
ARPC2	ENSG00000163466	protein_coding	3914.18	-0.00262049	0.261548	-0.0100191	0.992006	0.997431
ARPC3	ENSG00000111229	protein_coding	2111.48	0.120527	0.225679	0.534064	0.593297	0.880155
ARPC3P1	ENSG00000226284	processed_pseudogene	0.883697	-0.421754	2.1402	-0.197063	0.843779
ARPC3P2	ENSG00000238137	processed_pseudogene	0.241244	1.09517	3.64969	0.300071	0.764123
ARPC3P3	ENSG00000256745	processed_pseudogene	0.377313	0.133398	2.98677	0.0446629	0.964376
ARPC3P4	ENSG00000256898	transcribed_processed_pseudogene	1.28185	-2.06421	1.89246	-1.09076	0.275379
ARPC3P5	ENSG00000214027	transcribed_processed_pseudogene	0
ARPC4	ENSG00000241553	protein_coding	238432	-0.456628	0.580465	-0.786658	0.431482	0.788877
ARPC4-TTLL3	ENSG00000250151	protein_coding	717259	0.719296	0.598659	1.20151	0.229553	0.623681
ARPC5	ENSG00000162704	protein_coding	2238.3	0.294427	0.249449	1.18031	0.237878	0.632334
ARPC5L	ENSG00000136950	protein_coding	488.169	-0.665993	0.311574	-2.13751	0.0325563	0.254276
ARPIN	ENSG00000242498	protein_coding	453783	-0.0848219	0.836174	-0.101441	0.919201	0.982744
ARPP19	ENSG00000128989	protein_coding	746.351	-0.0348531	0.183204	-0.190242	0.84912	0.965745
ARPP21	ENSG00000172995	protein_coding	0.246244	1.09517	3.64969	0.300071	0.764123
ARR3	ENSG00000120500	protein_coding	0.251244	1.09517	3.64969	0.300071	0.764123
ARRB1	ENSG00000137486	protein_coding	1473.71	0.143382	0.207598	0.69067	0.489773	0.829068
ARRB2	ENSG00000141480	protein_coding	1687.99	0.803735	0.255003	3.15187	0.0016223	0.0439621
ARRDC1	ENSG00000197070	protein_coding	738.057	0.484617	0.244122	1.98514	0.0471285	0.304967
ARRDC1-AS1	ENSG00000203993	lncRNA	210.23	-0.125348	0.279699	-0.448153	0.654043	0.903591
ARRDC2	ENSG00000105643	protein_coding	1497.68	0.23101	0.229832	1.00513	0.314837	0.707537
ARRDC3	ENSG00000113369	protein_coding	1000.47	-0.873128	0.325398	-2.68326	0.00729081	0.110263
ARRDC3-AS1	ENSG00000281357	lncRNA	4.58294	-0.549263	0.811678	-0.676701	0.498596	0.831942
ARRDC4	ENSG00000140450	protein_coding	514.572	-0.522525	0.426277	-1.22579	0.220278	0.614064
ARRDC5	ENSG00000205784	protein_coding	12.966	-0.457867	0.682281	-0.671083	0.502167	0.834062
ARSA	ENSG00000100299	protein_coding	1601.88	-0.18882	0.215276	-0.877108	0.380428	0.753879
ARSB	ENSG00000113273	protein_coding	410.992	0.173757	0.294446	0.590114	0.555114	0.862697
ARSD	ENSG00000006756	protein_coding	691.399	0.294496	0.334072	0.881533	0.378029	0.751291
ARSDP1	ENSG00000225117	unprocessed_pseudogene	0
ARSE			2.83041	-1.11398	1.29048	-0.863232	0.38801
ARSEP1			2.69799	0.620366	1.96238	0.316129	0.751905
ARSF	ENSG00000062096	protein_coding	0.127271	-1.02075	3.64969	-0.27968	0.779723
ARSFP1	ENSG00000232226	transcribed_unprocessed_pseudogene	0
ARSG	ENSG00000141337	protein_coding	213.982	0.217148	0.289489	0.750107	0.45319	0.805459
ARSH	ENSG00000205667	protein_coding	0
ARSI	ENSG00000183876	protein_coding	81.8779	-1.83279	0.837471	-2.18849	0.0286343	0.238487
ARSJ	ENSG00000180801	protein_coding	110.504	-0.646809	0.3114	-2.0771	0.0377924	0.272859
ARSK	ENSG00000164291	protein_coding	56.7329	-0.2133	0.24395	-0.87436	0.381922	0.754009
ART1	ENSG00000129744	protein_coding	0.878401	1.70287	2.57458	0.661416	0.508345
ART2BP	ENSG00000237408	unprocessed_pseudogene	0.134269	-1.02075	3.64969	-0.27968	0.779723
ART2P	ENSG00000238048	transcribed_unprocessed_pseudogene	0
ART3	ENSG00000156219	protein_coding	3.04514	-0.380748	1.42448	-0.267289	0.789246
ART4	ENSG00000111339	protein_coding	0.880248	0.476547	2.1393	0.222759	0.823723
ART5	ENSG00000167311	protein_coding	3.77513	0.177799	1.05861	0.167956	0.866618
ARTN	ENSG00000117407	protein_coding	12.3133	-0.127921	0.603657	-0.21191	0.832177	0.961532
ARV1	ENSG00000173409	protein_coding	155.815	0.243657	0.254618	0.95695	0.338592	0.723421
ARVCF	ENSG00000099889	protein_coding	1281.86	1.21041	0.299565	4.04055	5.33249e-05	0.00348625
ARX	ENSG00000004848	protein_coding	0.381608	0.133398	2.97796	0.044795	0.964271
AS-PTPRE			1.49451	-0.309232	1.30376	-0.237186	0.812513
AS3MT	ENSG00000214435	protein_coding	128.789	-0.3004	0.459093	-0.654335	0.512896	0.840116
ASAH1	ENSG00000104763	protein_coding	2274.03	0.915238	0.364537	2.51069	0.0120496	0.145598
ASAH2	ENSG00000188611	protein_coding	5.10676	-1.27699	0.9633	-1.32564	0.184959	0.572025
ASAH2B	ENSG00000204147	protein_coding	18.9062	-1.09302	0.444903	-2.45675	0.0140198	0.158682
ASAP1	ENSG00000153317	protein_coding	761.857	-0.0365684	0.243374	-0.150256	0.880563	0.97478
ASAP1-IT1			0.784415	-1.82913	2.56085	-0.714268	0.475062
ASAP1-IT2	ENSG00000280543	lncRNA	30.637	-0.312117	0.492149	-0.634192	0.525956	0.846722
ASAP2	ENSG00000151693	protein_coding	792.126	0.913765	0.293276	3.11571	0.00183501	0.0471304
ASAP3	ENSG00000282854	protein_coding	1427.04	0.128321	0.268322	0.478236	0.632482	0.897144
ASB1	ENSG00000065802	protein_coding	183.773	-0.190088	0.274077	-0.693559	0.487959	0.828797
ASB10	ENSG00000146926	protein_coding	0.377703	0.133393	3.64969	0.0365491	0.970845
ASB11	ENSG00000165192	protein_coding	0
ASB12	ENSG00000198881	protein_coding	3.56425	0.632698	1.08605	0.582566	0.560185
ASB13	ENSG00000196372	protein_coding	428.156	0.233104	0.243707	0.956491	0.338824	0.723459
ASB14	ENSG00000239388	protein_coding	9.97749	-0.0972948	0.649907	-0.149706	0.880997	0.97478
ASB15	ENSG00000146809	protein_coding	0.134269	-1.02075	3.64969	-0.27968	0.779723
ASB16	ENSG00000161664	protein_coding	29.1533	-0.0839315	0.43735	-0.191909	0.847813	0.965376
ASB16-AS1	ENSG00000267080	lncRNA	191.178	-0.0186474	0.320885	-0.0581125	0.953659	0.990594
ASB17	ENSG00000154007	protein_coding	0
ASB18	ENSG00000182177	protein_coding	0
ASB2	ENSG00000278693	protein_coding	22.133	0.545563	0.604427	0.902611	0.366732	0.741624
ASB3	ENSG00000115239	protein_coding	22326.5	7.43299	2.14722	3.46168
ASB4	ENSG00000005981	protein_coding	0.243044	1.09517	3.64969	0.300071	0.764123
ASB5	ENSG00000164122	protein_coding	0
ASB6	ENSG00000148331	protein_coding	701.145	-0.175232	0.181123	-0.967476	0.333306	0.720442
ASB7	ENSG00000183475	protein_coding	133.772	0.0282222	0.238345	0.118409	0.905743	0.979136
ASB8	ENSG00000177981	protein_coding	398.048	0.0497336	0.182812	0.272048	0.785585	0.947791
ASB9	ENSG00000102048	protein_coding	34.9451	-0.628923	0.470218	-1.33751	0.181055	0.569256
ASB9P1	ENSG00000258527	processed_pseudogene	0.75886	-0.838227	1.90454	-0.44012	0.65985
ASCC1	ENSG00000138303	protein_coding	218.283	-0.139549	0.237263	-0.588163	0.556423	0.863187
ASCC2	ENSG00000100325	protein_coding	1155.72	-0.0199686	0.198167	-0.100766	0.919736	0.98286
ASCC3	ENSG00000112249	protein_coding	225.003	-0.273516	0.320745	-0.85275	0.393798	0.762549
ASCL1	ENSG00000139352	protein_coding	0.511688	-1.94729	2.68682	-0.724757	0.468601
ASCL2	ENSG00000183734	protein_coding	27.6627	0.857966	0.50067	1.71364	0.0865953	0.412329
ASCL3	ENSG00000176009	protein_coding	0.241424	1.09517	3.64969	0.300071	0.764123
ASCL4	ENSG00000187855	protein_coding	1.22924	0.41676	1.75227	0.23784	0.812006
ASCL5	ENSG00000232237	protein_coding	2.6617	-1.78378	1.39099	-1.28239	0.199707
ASF1A	ENSG00000111875	protein_coding	135.035	0.0930941	0.213048	0.436963	0.662138	0.905592
ASF1B	ENSG00000288210	protein_coding	126.716	-1.15878	0.847985	-1.36651	0.171778	0.558591
ASGR1	ENSG00000141505	protein_coding	61.2145	-0.341058	0.542879	-0.62824	0.529847	0.847845
ASGR2	ENSG00000161944	protein_coding	15.6306	-0.511773	0.415727	-1.23103	0.21831	0.61189
ASH1L	ENSG00000116539	protein_coding	611.189	0.369281	0.268797	1.37383	0.169496	0.555022
ASH1L-AS1	ENSG00000235919	lncRNA	32.831	-0.264321	0.387551	-0.682028	0.495221	0.831358
ASH2L	ENSG00000129691	protein_coding	387.632	-0.198203	0.154112	-1.2861	0.198408	0.588676
ASH2LP1	ENSG00000224144	processed_pseudogene	0
ASIC1	ENSG00000110881	protein_coding	46.4065	-0.559966	0.537382	-1.04202	0.2974	0.692212
ASIC2	ENSG00000108684	protein_coding	0.618769	-1.32928	2.21264	-0.600766	0.547996
ASIC3	ENSG00000213199	protein_coding	79.8069	0.546456	0.280613	1.94737	0.0514907	0.319434
ASIC4	ENSG00000072182	protein_coding	12.3883	0.688367	0.890544	0.772974	0.439538	0.795022
ASIC5	ENSG00000256394	protein_coding	0
ASIP	ENSG00000101440	protein_coding	10.2276	-0.437336	0.781533	-0.559588	0.575761	0.871102
ASL	ENSG00000126522	protein_coding	597.182	-0.442847	0.272202	-1.6269	0.103758	0.452844
ASLP1	ENSG00000244723	transcribed_unprocessed_pseudogene	13.3676	-1.04323	0.46066	-2.26464	0.0235347	0.212688
ASMT	ENSG00000292336	protein_coding	0
ASMTL	ENSG00000292339	protein_coding	0
ASMTL-AS1	ENSG00000292331	lncRNA	0
ASNA1			820.984	0.150137	0.159016	0.944159	0.345089	0.727791
ASNS	ENSG00000070669	protein_coding	249.795	-0.0395353	0.264886	-0.149254	0.881353	0.97478
ASNSD1	ENSG00000138381	protein_coding	352.58	-0.197718	0.211067	-0.936756	0.348884	0.729937
ASNSP1	ENSG00000248498	transcribed_unprocessed_pseudogene	0
ASNSP2			0
ASNSP3	ENSG00000236554	processed_pseudogene	0
ASNSP4	ENSG00000251470	transcribed_unprocessed_pseudogene	0
ASNSP6	ENSG00000267333	processed_pseudogene	2.17375	-1.33189	1.34061	-0.993489	0.320472
ASPA	ENSG00000108381	protein_coding	47.6994	-0.237052	0.408385	-0.580463	0.561602	0.864623
ASPDH	ENSG00000204653	protein_coding	0
ASPG	ENSG00000166183	protein_coding	1.59189	-0.538713	1.41815	-0.379869	0.704042
ASPH	ENSG00000198363	protein_coding	2406.89	-0.00708459	0.201211	-0.0352098	0.971912	0.993221
ASPHD1	ENSG00000174939	protein_coding	60.9185	-0.854702	0.470083	-1.8182	0.0690342	0.36775
ASPHD2	ENSG00000128203	protein_coding	22.016	0.0025837	0.546999	0.00472341	0.996231	0.999278
ASPM	ENSG00000066279	protein_coding	69.4993	-1.22879	0.894199	-1.37418	0.169386	0.554965
ASPN	ENSG00000106819	protein_coding	754.974	1.5353	0.683533	2.24612	0.0246964	0.219178
ASPRV1	ENSG00000244617	protein_coding	88.2598	0.146572	0.387662	0.378093	0.705362	0.922434
ASPSCR1	ENSG00000169696	protein_coding	493.248	0.0216448	0.210053	0.103045	0.917927	0.98245
ASRGL1	ENSG00000162174	protein_coding	83.5579	0.164696	0.322315	0.510979	0.609366	0.886962
ASS1	ENSG00000130707	protein_coding	1807.03	0.0942403	0.259744	0.36282	0.716739	0.926461
ASS1P1	ENSG00000220517	transcribed_processed_pseudogene	2.38199	-0.0501189	1.17366	-0.042703	0.965938
ASS1P10	ENSG00000215325	processed_pseudogene	0.727739	-0.735949	2.60681	-0.282318	0.7777
ASS1P11	ENSG00000225308	processed_pseudogene	0
ASS1P12	ENSG00000237437	processed_pseudogene	1.33993	0.667104	1.69163	0.394356	0.693319
ASS1P13	ENSG00000255353	processed_pseudogene	0.256691	-0.443677	3.64969	-0.121566	0.903243
ASS1P14	ENSG00000257316	processed_pseudogene	0
ASS1P2	ENSG00000223922	processed_pseudogene	12.6077	-0.0218302	0.859692	-0.025393	0.979741	0.993931
ASS1P3	ENSG00000233947	processed_pseudogene	0.630494	-0.284329	2.69666	-0.105438	0.916029
ASS1P4	ENSG00000213487	processed_pseudogene	0
ASS1P5	ENSG00000227881	transcribed_processed_pseudogene	0.796967	-2.73281	3.0735	-0.889153	0.373921
ASS1P6	ENSG00000215583	processed_pseudogene	0
ASS1P7	ENSG00000236893	processed_pseudogene	0.134269	-1.02075	3.64969	-0.27968	0.779723
ASS1P8	ENSG00000251418	processed_pseudogene	0
ASS1P9	ENSG00000217791	processed_pseudogene	0
ASTE1	ENSG00000034533	protein_coding	102.504	0.516087	0.327154	1.57751	0.114679	0.47266
ASTL	ENSG00000188886	protein_coding	1.90503	-0.639288	1.23715	-0.516741	0.605337
ASTN1	ENSG00000152092	protein_coding	1.34787	-1.55222	2.31382	-0.670849	0.502317
ASTN2	ENSG00000148219	protein_coding	55.685	0.297184	0.561971	0.528824	0.596928	0.881972
ASTN2-AS1	ENSG00000229105	lncRNA	0
ASUN			197.021	-0.472666	0.299738	-1.57693	0.114812	0.472756
ASXL1	ENSG00000171456	protein_coding	1403.95	-0.180547	0.185764	-0.971915	0.331093	0.718551
ASXL2	ENSG00000143970	protein_coding	317.359	0.135194	0.282463	0.478627	0.632204	0.897144
ASXL3	ENSG00000141431	protein_coding	1.88962	-1.80443	1.70938	-1.05561	0.291148
ASZ1	ENSG00000154438	protein_coding	0
ATAD1	ENSG00000138138	protein_coding	347.967	0.307853	0.251294	1.22507	0.220548	0.61421
ATAD2	ENSG00000156802	protein_coding	153.552	-0.763107	0.409516	-1.86344	0.062401	0.349333
ATAD2B	ENSG00000119778	protein_coding	169.676	0.18584	0.243284	0.76388	0.444939	0.798873
ATAD3A	ENSG00000197785	protein_coding	490.314	-0.740975	0.328234	-2.25746	0.0239796	0.214531
ATAD3B	ENSG00000160072	protein_coding	893.49	-0.314773	0.247433	-1.27216	0.203317	0.594314
ATAD3C	ENSG00000215915	protein_coding	74.4823	-0.239117	0.381033	-0.627549	0.530299	0.848241
ATAD5	ENSG00000176208	protein_coding	63.9953	-0.24281	0.373692	-0.64976	0.515847	0.841797
ATAT1	ENSG00000234549	protein_coding	237.823	-0.375276	0.189956	-1.9756	0.0482001	0.308224
ATCAY	ENSG00000167654	protein_coding	1.02978	-2.37151	2.29853	-1.03175	0.302189
ATE1	ENSG00000107669	protein_coding	180.688	0.258721	0.2599	0.995466	0.31951	0.710331
ATE1-AS1			6.14181	0.746684	1.02175	0.730791	0.464907	0.813132
ATF1	ENSG00000123268	protein_coding	166.435	0.0891559	0.324754	0.274533	0.783675	0.947048
ATF1P1	ENSG00000219387	processed_pseudogene	0
ATF2	ENSG00000115966	protein_coding	343.766	0.051172	0.175953	0.290827	0.771183	0.942924
ATF3	ENSG00000162772	protein_coding	470.256	-3.14599	0.74428	-4.22689	2.3694e-05	0.0018307
ATF4	ENSG00000128272	protein_coding	4341.83	-0.215092	0.185057	-1.1623	0.245113	0.638482
ATF4P1	ENSG00000213338	processed_pseudogene	0
ATF4P2	ENSG00000273041	processed_pseudogene	0
ATF4P3	ENSG00000228218	processed_pseudogene	0.256691	-0.443677	3.64969	-0.121566	0.903243
ATF4P4	ENSG00000256167	transcribed_processed_pseudogene	1.6656	-1.09732	1.97942	-0.554366	0.579329
ATF5	ENSG00000169136	protein_coding	421.472	-0.381951	0.284779	-1.34122	0.179849	0.568496
ATF6	ENSG00000118217	protein_coding	607.243	-0.0641026	0.179863	-0.356398	0.721543	0.927849
ATF6B	ENSG00000213676	protein_coding	1330.84	0.0935918	0.145259	0.644312	0.519373	0.843962
ATF7	ENSG00000170653	protein_coding	592.433	-0.141913	0.177374	-0.80008	0.423664	0.78324
ATF7IP	ENSG00000171681	protein_coding	482.556	-0.158085	0.249408	-0.633839	0.526186	0.846722
ATF7IP2	ENSG00000166669	protein_coding	89.2203	0.355517	0.278634	1.27593	0.20198	0.59325
ATG10	ENSG00000152348	protein_coding	75.9507	-0.46412	0.293499	-1.58133	0.113802	0.470823
ATG101	ENSG00000123395	protein_coding	638.901	-0.42488	0.216389	-1.9635	0.0495878	0.312041
ATG12	ENSG00000145782	protein_coding	605.811	0.0253987	0.200442	0.126713	0.899167	0.977156
ATG12P1	ENSG00000266501	processed_pseudogene	0.255986	-0.443677	3.64969	-0.121566	0.903243
ATG12P2	ENSG00000224121	processed_pseudogene	13.3726	-0.602499	0.7291	-0.826359	0.4086	0.77203
ATG13	ENSG00000175224	protein_coding	1140.06	-0.0174066	0.185581	-0.0937948	0.925272	0.984027
ATG14	ENSG00000126775	protein_coding	410.22	0.199662	0.288671	0.691661	0.48915	0.829068
ATG16L1	ENSG00000281089	protein_coding	281.059	-0.142063	0.18167	-0.781986	0.434223	0.790862
ATG16L2	ENSG00000168010	protein_coding	1382.35	-0.0390952	0.27556	-0.141875	0.887178	0.975895
ATG2A	ENSG00000110046	protein_coding	608.24	-0.024152	0.215629	-0.112007	0.910818	0.981099
ATG2B	ENSG00000066739	protein_coding	391.752	-0.0631314	0.206984	-0.305007	0.760361	0.93958
ATG3	ENSG00000144848	protein_coding	491.51	0.0229896	0.181536	0.126639	0.899226	0.977156
ATG3P1	ENSG00000224357	processed_pseudogene	0
ATG4A	ENSG00000101844	protein_coding	154.504	-0.417635	0.261941	-1.59438	0.11085	0.465089
ATG4AP1	ENSG00000232735	processed_pseudogene	0
ATG4B	ENSG00000168397	protein_coding	1565.9	-0.0556158	0.198517	-0.280156	0.779358	0.945729
ATG4C	ENSG00000125703	protein_coding	143.257	-0.0146681	0.290551	-0.0504836	0.959737	0.991464
ATG4D	ENSG00000130734	protein_coding	182.615	-0.0244492	0.201606	-0.121272	0.903476	0.978532
ATG5	ENSG00000057663	protein_coding	275.634	-0.18167	0.218733	-0.830552	0.406226	0.770912
ATG7	ENSG00000197548	protein_coding	542.586	0.301974	0.261749	1.15368	0.248631	0.643244
ATG9A	ENSG00000198925	protein_coding	960.438	-0.363201	0.214091	-1.69648	0.0897944	0.421218
ATG9B	ENSG00000181652	protein_coding	51.9107	-0.0688711	0.493173	-0.139649	0.888937	0.975937
ATHL1			1199.49	-0.0134538	0.377278	-0.0356603	0.971553	0.993221
ATIC	ENSG00000138363	protein_coding	534.919	-0.173948	0.213486	-0.814795	0.41519	0.776646
ATL1	ENSG00000198513	protein_coding	69.9574	-0.549971	0.354698	-1.55053	0.121014	0.482764
ATL2	ENSG00000119787	protein_coding	256.552	-0.114022	0.179082	-0.636704	0.524317	0.845934
ATL3	ENSG00000184743	protein_coding	1095.04	0.109918	0.170814	0.643494	0.519903	0.844026
ATM	ENSG00000149311	protein_coding	743.099	0.3331	0.273997	1.21571	0.224097	0.617751
ATMIN	ENSG00000291953	protein_coding	415.778	0.0258285	0.157171	0.164334	0.869468	0.971472
ATN1	ENSG00000111676	protein_coding	3266.56	-0.153427	0.208361	-0.736353	0.461516	0.810884
ATOH1	ENSG00000172238	protein_coding	0.537076	-2.98834	3.52538	-0.847665	0.396625
ATOH7	ENSG00000179774	protein_coding	2.88877	-0.440564	1.07636	-0.409308	0.682314
ATOH8	ENSG00000168874	protein_coding	191.914	-0.789986	0.418668	-1.8869	0.0591734	0.340642
ATOX1	ENSG00000177556	protein_coding	527.681	-0.60534	0.260213	-2.32632	0.0200013	0.194682
ATP10A	ENSG00000206190	protein_coding	116.939	-0.465887	0.393918	-1.1827	0.236928	0.631424
ATP10B	ENSG00000118322	protein_coding	0.246349	-0.443677	3.64969	-0.121566	0.903243
ATP10D	ENSG00000145246	protein_coding	268.974	0.229769	0.380702	0.603539	0.54615	0.857378
ATP11A	ENSG00000068650	protein_coding	446.111	0.0853735	0.204222	0.418042	0.675916	0.911111
ATP11A-AS1	ENSG00000232684	lncRNA	3.82904	1.25599	1.19605	1.05011	0.293666
ATP11AUN	ENSG00000197595	lncRNA	0.120712	0.518099	3.64969	0.141957	0.887114
ATP11B	ENSG00000058063	protein_coding	342.636	0.341429	0.257452	1.32618	0.184779	0.57184
ATP11C	ENSG00000101974	protein_coding	216.596	-0.323415	0.168067	-1.92432	0.0543142	0.326597
ATP12A	ENSG00000075673	protein_coding	0.243434	1.09517	3.64969	0.300071	0.764123
ATP13A1	ENSG00000105726	protein_coding	1372.52	-0.145287	0.156355	-0.929213	0.352779	0.732342
ATP13A2	ENSG00000159363	protein_coding	876.237	-0.152203	0.320762	-0.474505	0.63514	0.897487
ATP13A3	ENSG00000133657	protein_coding	373.866	-0.0257929	0.237322	-0.108683	0.913454	0.981516
ATP13A4	ENSG00000127249	protein_coding	5.17192	-0.207051	1.03408	-0.200227	0.841303	0.964836
ATP13A4-AS1	ENSG00000225473	lncRNA	0
ATP13A5	ENSG00000187527	protein_coding	0.120712	0.518099	3.64969	0.141957	0.887114
ATP13A5-AS1	ENSG00000236508	lncRNA	0
ATP1A1	ENSG00000163399	protein_coding	4099.13	0.0464962	0.151564	0.306777	0.759013	0.939167
ATP1A1-AS1	ENSG00000203865	lncRNA	36.7226	0.405995	0.327071	1.2413	0.214493	0.607206
ATP1A2	ENSG00000018625	protein_coding	101.302	0.52525	0.445468	1.1791	0.23836	0.632616
ATP1A3	ENSG00000105409	protein_coding	2.82243	0.707242	1.05909	0.66778	0.504274
ATP1A4	ENSG00000132681	protein_coding	1.02465	-0.860636	2.09822	-0.410174	0.681678
ATP1B1	ENSG00000143153	protein_coding	154.862	0.517527	0.45306	1.14229	0.253333	0.647086
ATP1B1P1	ENSG00000249212	unprocessed_pseudogene	1.39099	-0.502665	2.03837	-0.246601	0.805217
ATP1B2	ENSG00000129244	protein_coding	121.665	1.1995	0.478885	2.50477	0.012253	0.146653
ATP1B3	ENSG00000069849	protein_coding	1279.77	-0.272845	0.284731	-0.958257	0.337933	0.723043
ATP1B3P1	ENSG00000271707	processed_pseudogene	0
ATP1B4	ENSG00000101892	protein_coding	0.618948	1.09025	2.70464	0.403104	0.686872
ATP23	ENSG00000262145	protein_coding	39.3207	-0.0690583	0.442643	-0.156013	0.876023	0.973452
ATP2A1	ENSG00000196296	protein_coding	22.3389	-0.237963	0.425008	-0.559902	0.575547	0.871102
ATP2A1-AS1	ENSG00000260442	lncRNA	8.3372	-2.01611	0.967327	-2.08421	0.0371411	0.271275
ATP2A2	ENSG00000174437	protein_coding	1788.97	-0.17036	0.251146	-0.678334	0.49756	0.831698
ATP2A3	ENSG00000074370	protein_coding	595.048	1.02746	0.291634	3.52311	0.000426507	0.0175384
ATP2B1	ENSG00000070961	protein_coding	713.187	0.380005	0.265227	1.43275	0.151928	0.529184
ATP2B2	ENSG00000157087	protein_coding	13.6679	1.3733	0.649384	2.11478	0.0344486	0.259726
ATP2B2-IT2	ENSG00000224771	lncRNA	0
ATP2B3	ENSG00000067842	protein_coding	7.13192	-0.657162	0.749831	-0.876413	0.380806	0.753879
ATP2B4	ENSG00000058668	protein_coding	1935.42	0.204055	0.174386	1.17014	0.241945	0.635645
ATP2C1	ENSG00000017260	protein_coding	667.452	0.0498397	0.174579	0.285486	0.775272	0.944233
ATP2C2	ENSG00000064270	protein_coding	25.0472	-0.179186	0.492467	-0.363854	0.715967	0.926209
ATP4A	ENSG00000105675	protein_coding	0.254542	-1.91648	3.60198	-0.532063	0.594682
ATP4B	ENSG00000186009	protein_coding	0.50624	-0.763726	2.79132	-0.273608	0.784386
ATP5A1			3716.82	-0.0560637	0.202125	-0.277372	0.781495	0.946273
ATP5A1P10			0.134269	-1.02075	3.64969	-0.27968	0.779723
ATP5A1P2			0
ATP5A1P3			1.2763	-1.43211	1.90481	-0.751838	0.452148
ATP5A1P4			0
ATP5A1P5			0
ATP5A1P7			0
ATP5A1P8			0.134269	-1.02075	3.64969	-0.27968	0.779723
ATP5B			3836.62	-0.131347	0.233098	-0.563485	0.573105	0.869798
ATP5BP1			0.791618	-3.54953	2.87531	-1.23449	0.217022
ATP5C1			1025.83	-0.0485235	0.249943	-0.194138	0.846067	0.965376
ATP5C1P1			0
ATP5D			1799.52	-0.0680912	0.236675	-0.2877	0.773577	0.943675
ATP5E			62546.7	-0.677718	1.9791	-0.342437
ATP5EP1			0
ATP5EP2			0.134269	-1.02075	3.64969	-0.27968	0.779723
ATP5F1			1259.04	-0.182938	0.224319	-0.815527	0.41477	0.77647
ATP5F1P1			0
ATP5F1P2			0
ATP5F1P3			0
ATP5F1P4			0
ATP5F1P5			35990	-4.00135	3.33172	-1.20099
ATP5F1P6			0
ATP5F1P7			0
ATP5G1			781.195	-0.155794	0.268163	-0.580967	0.561263	0.864459
ATP5G1P1			0.125622	0.518099	3.64969	0.141957	0.887114
ATP5G1P2			1.95845	3.00987	1.78591	1.68534	0.0919231
ATP5G1P3			1.05366	-2.41665	2.44458	-0.988576	0.322871
ATP5G1P4			3.45112	-0.344228	1.34676	-0.255598	0.798261
ATP5G1P5			0.134269	-1.02075	3.64969	-0.27968	0.779723
ATP5G1P6			0
ATP5G1P7			0.134269	-1.02075	3.64969	-0.27968	0.779723
ATP5G1P8			0.377703	0.133393	3.64969	0.0365491	0.970845
ATP5G2			2735.42	-0.304798	0.177496	-1.71721	0.0859405	0.410766
ATP5G2P1			0.134269	-1.02075	3.64969	-0.27968	0.779723
ATP5G2P2			0
ATP5G2P3			0.376964	-1.33941	3.60198	-0.371854	0.710001
ATP5G2P4			0
ATP5G3			1043.19	-0.126663	0.275098	-0.460428	0.645209	0.901317
ATP5H			1387.82	-0.0839742	0.259269	-0.323889	0.746022	0.936481
ATP5HP1			0
ATP5HP2			0
ATP5HP3			0
ATP5HP4			0.381812	-2.50139	3.55348	-0.703927	0.481478
ATP5I			997.564	-0.20373	0.247574	-0.822902	0.410564	0.772968
ATP5J			681.014	-0.0441214	0.202393	-0.217999	0.82743	0.960127
ATP5J2			879.59	-0.0397186	0.26849	-0.147934	0.882395	0.974921
ATP5J2-PTCD1			276717	-2.70139	3.33171	-0.810811	0.417474	0.778345
ATP5J2LP			0
ATP5J2P2			0.255986	-0.443677	3.64969	-0.121566	0.903243
ATP5J2P3			0
ATP5J2P4			9.80365	0.173196	0.68729	0.251998	0.801042	0.951947
ATP5J2P5			0.537076	-2.98834	3.52538	-0.847665	0.396625
ATP5J2P6			0
ATP5JP1			0
ATP5L			1535.93	-0.0919589	0.203438	-0.452024	0.651252	0.902627
ATP5L2			0.490937	0.676068	2.84455	0.237671	0.812136
ATP5LP1			0.607985	2.37779	2.64479	0.899049	0.368626
ATP5LP2			0
ATP5LP3			0
ATP5LP4			0
ATP5LP5			1.20842	-4.16101	3.47184	-1.1985	0.230721
ATP5LP6			0
ATP5LP7			0
ATP5LP8			0
ATP5O			1323.4	-0.0634466	0.142452	-0.445388	0.656039	0.904078
ATP5S			86.4295	0.277669	0.289846	0.957988	0.338069	0.723085
ATP5SL			484.357	-0.167458	0.223129	-0.750496	0.452956	0.805456
ATP6			74709.4	-0.10609	0.266521	-0.398055	0.69059	0.915821
ATP6AP1	ENSG00000071553	protein_coding	2207.7	0.395637	0.16415	2.41022	0.0159428	0.171716
ATP6AP1L	ENSG00000205464	transcribed_unitary_pseudogene	73.1052	-0.467563	0.389543	-1.20029	0.230028	0.624189
ATP6AP2	ENSG00000182220	protein_coding	1458.88	0.280009	0.244114	1.14704	0.251364	0.644573
ATP6V0A1	ENSG00000033627	protein_coding	1698.57	0.502389	0.28454	1.76562	0.0774601	0.390576
ATP6V0A2	ENSG00000185344	protein_coding	262.165	0.151741	0.203817	0.744498	0.456575	0.807743
ATP6V0A4	ENSG00000105929	protein_coding	0.268538	-1.9838	3.59539	-0.551763	0.581111
ATP6V0B	ENSG00000117410	protein_coding	2218.7	0.124182	0.187893	0.660921	0.508663	0.837079
ATP6V0C	ENSG00000185883	protein_coding	2586.98	0.313834	0.166141	1.88897	0.058896	0.340018
ATP6V0CP1	ENSG00000230201	processed_pseudogene	0.375693	0.133393	3.64969	0.0365491	0.970845
ATP6V0CP2	ENSG00000244142	processed_pseudogene	0
ATP6V0CP3	ENSG00000213435	processed_pseudogene	0.248044	1.09517	3.64969	0.300071	0.764123
ATP6V0D1	ENSG00000159720	protein_coding	1927.9	0.227435	0.238069	0.955331	0.33941	0.724037
ATP6V0D2	ENSG00000147614	protein_coding	0.502963	-0.792895	2.79931	-0.283247	0.776988
ATP6V0E1	ENSG00000113732	protein_coding	2169.31	0.126775	0.14458	0.876849	0.380569	0.753879
ATP6V0E1P1	ENSG00000225364	processed_pseudogene	0.134269	-1.02075	3.64969	-0.27968	0.779723
ATP6V0E1P2	ENSG00000223513	processed_pseudogene	3.7717	-0.245877	1.01392	-0.2425	0.808393
ATP6V0E1P3	ENSG00000238038	processed_pseudogene	0.134269	-1.02075	3.64969	-0.27968	0.779723
ATP6V0E1P4	ENSG00000227883	processed_pseudogene	0.121717	0.518099	3.64969	0.141957	0.887114
ATP6V0E2	ENSG00000171130	protein_coding	314.528	1.05269	0.282202	3.73028	0.000191269	0.00969199
ATP6V0E2-AS1	ENSG00000204934	lncRNA	21.1326	0.32142	0.482336	0.666383	0.505166	0.835598
ATP6V1A	ENSG00000114573	protein_coding	535.58	0.189898	0.249974	0.759671	0.447451	0.801153
ATP6V1B1	ENSG00000116039	protein_coding	12.9214	-0.328159	0.596401	-0.550233	0.58216	0.875156
ATP6V1B1-AS1	ENSG00000239322	lncRNA	0.999856	-0.791216	2.5059	-0.315742	0.752199
ATP6V1B2	ENSG00000147416	protein_coding	1704.96	0.121978	0.220362	0.553533	0.579898	0.873877
ATP6V1C1	ENSG00000155097	protein_coding	485.322	0.254377	0.243298	1.04554	0.295776	0.691069
ATP6V1C2	ENSG00000143882	protein_coding	25.0698	0.292392	0.468344	0.62431	0.532424	0.849292
ATP6V1D	ENSG00000100554	protein_coding	403.001	-0.144615	0.272762	-0.530189	0.595981	0.881269
ATP6V1E1	ENSG00000131100	protein_coding	1162.91	0.234731	0.13833	1.69689	0.0897179	0.421176
ATP6V1E1P1	ENSG00000225099	processed_pseudogene	0
ATP6V1E1P2	ENSG00000266549	processed_pseudogene	0
ATP6V1E1P3	ENSG00000256293	processed_pseudogene	0
ATP6V1E2	ENSG00000250565	protein_coding	40.599	0.196041	0.335488	0.584344	0.558989	0.864004
ATP6V1F	ENSG00000128524	protein_coding	1901.42	0.459811	0.213551	2.15317	0.0313056	0.2502
ATP6V1G1	ENSG00000136888	protein_coding	1020.74	0.247602	0.195631	1.26566	0.205635	0.597322
ATP6V1G1P1	ENSG00000282819	processed_pseudogene	0
ATP6V1G1P2	ENSG00000253502	processed_pseudogene	0
ATP6V1G1P3	ENSG00000224662	processed_pseudogene	0
ATP6V1G1P4	ENSG00000233343	processed_pseudogene	0.368666	1.65304	2.98913	0.553015	0.580253
ATP6V1G1P5	ENSG00000270904	processed_pseudogene	0
ATP6V1G1P6	ENSG00000249372	processed_pseudogene	0
ATP6V1G1P7	ENSG00000230474	processed_pseudogene	0
ATP6V1G2	ENSG00000213760	protein_coding	92892.3	13.2362	2.54185	5.20732	1.91591e-07	2.8659e-05
ATP6V1G2-DDX39B	ENSG00000254870	protein_coding	387453	-0.132427	2.91041	-0.0455009	0.963708	0.991601
ATP6V1G3	ENSG00000263014	protein_coding	0
ATP6V1H	ENSG00000047249	protein_coding	406.639	0.125023	0.178012	0.702329	0.482474	0.82537
ATP7A	ENSG00000165240	protein_coding	140.882	0.463393	0.319926	1.44844	0.147495	0.524309
ATP7B	ENSG00000123191	protein_coding	78.2484	-0.336213	0.29224	-1.15047	0.249951	0.64403
ATP7BP1	ENSG00000270855	processed_pseudogene	0
ATP8			2078.38	0.0812029	0.248817	0.326356	0.744155	0.936073
ATP8A1	ENSG00000124406	protein_coding	61.9441	0.179692	0.517914	0.346954	0.728626	0.930638
ATP8A2	ENSG00000132932	protein_coding	12.0908	-1.35274	0.591657	-2.28635	0.0222338	0.205399
ATP8A2P1			3.05464	-4.86229	1.93276	-2.51573	0.0118787
ATP8A2P2	ENSG00000229800	processed_pseudogene	0.402807	-2.57173	3.54882	-0.724671	0.468654
ATP8A2P3	ENSG00000233963	unprocessed_pseudogene	99337.5	0.109341	3.33171	0.0328181
ATP8B1	ENSG00000081923	protein_coding	255.835	0.325826	0.28415	1.14667	0.251518	0.644849
ATP8B2	ENSG00000143515	protein_coding	1784.42	0.650801	0.206989	3.14414	0.00166578	0.0446228
ATP8B3	ENSG00000130270	protein_coding	46.2531	0.799107	0.419563	1.90462	0.0568297	0.332896
ATP8B4	ENSG00000104043	protein_coding	113.142	-0.0276537	0.258628	-0.106925	0.914849	0.981878
ATP8B5P	ENSG00000179766	transcribed_unprocessed_pseudogene	38523.2	0.165439	3.33171	0.0496559
ATP9A	ENSG00000054793	protein_coding	372.982	0.122621	0.291353	0.420867	0.673853	0.91087
ATP9B	ENSG00000166377	protein_coding	333.863	0.212774	0.254748	0.835236	0.403585	0.769545
ATPAF1	ENSG00000123472	protein_coding	335.332	0.165598	0.180053	0.919716	0.357721	0.734592
ATPAF2	ENSG00000171953	protein_coding	201.152	-0.0923737	0.195048	-0.473594	0.63579	0.89802
ATPIF1			1085.04	0.222266	0.134583	1.65151	0.0986336	0.442828
ATR	ENSG00000175054	protein_coding	224.991	-0.0663158	0.197178	-0.336324	0.736627	0.93456
ATRAID	ENSG00000138085	protein_coding	1672.68	0.0878974	0.139052	0.63212	0.527309	0.847332
ATRIP	ENSG00000164053	protein_coding	156.282	-0.65757	0.318793	-2.06269	0.0391424	0.276914
ATRN	ENSG00000088812	protein_coding	989.832	0.747716	0.29177	2.56269	0.0103865	0.133924
ATRNL1	ENSG00000107518	protein_coding	4.34679	0.749591	0.991235	0.756219	0.449518
ATRX	ENSG00000085224	protein_coding	1578.14	-0.0748932	0.180614	-0.414658	0.678392	0.912305
ATXN1	ENSG00000124788	protein_coding	457.806	0.370942	0.232403	1.59611	0.110463	0.464145
ATXN10	ENSG00000130638	protein_coding	779.757	-0.307389	0.181997	-1.68898	0.0912242	0.424729
ATXN1L	ENSG00000224470	protein_coding	578.103	0.211342	0.169599	1.24613	0.212718	0.604928
ATXN2	ENSG00000204842	protein_coding	415.767	0.0192052	0.134406	0.14289	0.886377	0.975771
ATXN2L	ENSG00000168488	protein_coding	1920.53	-0.0427288	0.185463	-0.230389	0.817789	0.954973
ATXN3	ENSG00000066427	protein_coding	275.59	0.0662065	0.192324	0.344244	0.730663	0.931217
ATXN3L	ENSG00000123594	protein_coding	0
ATXN7	ENSG00000163635	protein_coding	233.582	0.0216852	0.205737	0.105402	0.916057	0.982136
ATXN7L1	ENSG00000146776	protein_coding	149.291	0.0256089	0.272048	0.0941336	0.925003	0.983974
ATXN7L2	ENSG00000162650	protein_coding	237.969	-0.12757	0.281662	-0.45292	0.650606	0.902447
ATXN7L3	ENSG00000087152	protein_coding	916.829	-0.00233686	0.217252	-0.0107564	0.991418	0.997413
ATXN7L3B	ENSG00000253719	protein_coding	764.324	0.141051	0.178503	0.790189	0.429417	0.787636
ATXN8OS	ENSG00000230223	lncRNA	0
AUH	ENSG00000148090	protein_coding	318.963	-0.184914	0.278117	-0.664879	0.506128	0.836229
AUNIP	ENSG00000127423	protein_coding	21.0569	-0.678822	0.491033	-1.38244	0.166837	0.55061
AUP1	ENSG00000115307	protein_coding	2044.39	-0.0755675	0.192749	-0.392051	0.695021	0.917891
AURKA	ENSG00000087586	protein_coding	75.109	-1.24186	0.728185	-1.70542	0.0881153	0.416055
AURKAIP1	ENSG00000175756	protein_coding	1297.16	-0.411103	0.318939	-1.28897	0.197408	0.587761
AURKAPS1			3.33737	-0.66433	1.05599	-0.629108	0.529279
AURKAPS2			0.134269	-1.02075	3.64969	-0.27968	0.779723
AURKB	ENSG00000178999	protein_coding	144.381	-1.53128	1.20188	-1.27407	0.20264	0.59368
AURKBPS1			1.03522	-3.1777	2.2434	-1.41646	0.15664
AURKC	ENSG00000105146	protein_coding	33.4589	0.428019	0.555771	0.770136	0.441219	0.79594
AUTS2	ENSG00000158321	protein_coding	1116.89	0.943179	0.347563	2.71369	0.0066538	0.105792
AVEN	ENSG00000169857	protein_coding	126.923	-0.735911	0.315615	-2.33167	0.0197181	0.193085
AVIL	ENSG00000135407	protein_coding	182.495	-0.223124	0.239659	-0.931008	0.35185	0.731556
AVL9	ENSG00000105778	protein_coding	313.124	0.0314963	0.188283	0.167282	0.867148	0.971181
AVP	ENSG00000101200	protein_coding	1.02926	-0.850988	2.09895	-0.405436	0.685157
AVPI1	ENSG00000119986	protein_coding	265.67	0.778635	0.378826	2.05539	0.0398412	0.279427
AVPR1A	ENSG00000166148	protein_coding	106.354	-1.2177	0.561429	-2.16892	0.0300888	0.244396
AVPR1B	ENSG00000198049	protein_coding	0
AVPR2	ENSG00000126895	protein_coding	92.5517	0.319129	0.432554	0.73778	0.460648	0.810568
AWAT1	ENSG00000204195	protein_coding	0.26154	-1.95043	3.59862	-0.541995	0.587822
AWAT2	ENSG00000147160	protein_coding	0.497593	0.718917	3.56629	0.201587	0.84024
AXDND1	ENSG00000162779	protein_coding	1.6892	-2.57873	1.67829	-1.53652	0.124411
AXIN1	ENSG00000103126	protein_coding	493.337	0.187316	0.145283	1.28932	0.197287	0.587678
AXIN2	ENSG00000168646	protein_coding	77.2262	-0.55267	0.442506	-1.24896	0.211681	0.604001
AXL	ENSG00000167601	protein_coding	2180.42	0.751347	0.276351	2.71881	0.00655165	0.104827
AZGP1	ENSG00000160862	protein_coding	31.8327	-2.31794	1.60595	-1.44335	0.148922	0.525939
AZGP1P1	ENSG00000214313	transcribed_unprocessed_pseudogene	0
AZGP1P2	ENSG00000214252	transcribed_unprocessed_pseudogene	0
AZI2	ENSG00000163512	protein_coding	401.026	-0.209176	0.181743	-1.15095	0.249754	0.643768
AZIN1	ENSG00000155096	protein_coding	704.818	0.214129	0.206861	1.03514	0.300606	0.69486
AZIN1-AS1			18.7546	0.555769	0.586453	0.947679	0.343293	0.726718
AZIN2	ENSG00000142920	protein_coding	138.835	-0.0328127	0.379375	-0.0864913	0.931076	0.985088
AZU1	ENSG00000278624	protein_coding	1.96123	1.33187	1.50025	0.887763	0.374668
AZU1P1	ENSG00000270444	processed_pseudogene	0
B2M	ENSG00000273686	protein_coding	35456	0.208961	0.213432	0.97905	0.327555	0.71625
B3GALNT1	ENSG00000169255	protein_coding	200.72	0.414749	0.255854	1.62104	0.105009	0.455312
B3GALNT1P1	ENSG00000229948	processed_pseudogene	2.20332	-0.441275	1.40266	-0.314599	0.753066
B3GALNT2	ENSG00000282880	protein_coding	233.421	0.184025	0.179023	1.02794	0.303978	0.698251
B3GALNT2P1	ENSG00000218725	processed_pseudogene	0.390255	-1.40673	3.59538	-0.39126	0.695605
B3GALT1	ENSG00000172318	protein_coding	5.29093	1.51265	1.45223	1.04161	0.297594	0.692264
B3GALT2	ENSG00000162630	protein_coding	4.02553	-1.73364	0.895218	-1.93656	0.0527996
B3GALT4	ENSG00000235155	protein_coding	221.98	1.01853	0.236915	4.29913	1.71466e-05	0.00140617
B3GALT5	ENSG00000183778	protein_coding	0
B3GALT5-AS1	ENSG00000184809	lncRNA	0
B3GALT6	ENSG00000176022	protein_coding	550.654	-0.424106	0.232745	-1.82219	0.0684262	0.36681
B3GAT1	ENSG00000109956	protein_coding	4.59392	0.616223	0.895807	0.687897	0.491518	0.830282
B3GAT2	ENSG00000112309	protein_coding	13.7877	0.0727168	0.516789	0.140709	0.8881	0.975895
B3GAT3	ENSG00000149541	protein_coding	962.997	-0.125823	0.198006	-0.635451	0.525135	0.846304
B3GAT3P1	ENSG00000244009	processed_pseudogene	0.643352	-3.25291	3.10902	-1.04628	0.295431
B3GLCT	ENSG00000187676	protein_coding	119.603	-0.344098	0.294025	-1.1703	0.241879	0.635603
B3GNT2	ENSG00000170340	protein_coding	231.689	-0.082647	0.29966	-0.275802	0.7827	0.94699
B3GNT2P1	ENSG00000229946	processed_pseudogene	0.122422	0.518099	3.64969	0.141957	0.887114
B3GNT3	ENSG00000179913	protein_coding	16.353	1.24723	1.00442	1.24175	0.214329	0.607109
B3GNT4	ENSG00000176383	protein_coding	1.62227	-1.9525	1.39056	-1.40411	0.160286
B3GNT5	ENSG00000176597	protein_coding	53.288	-0.627149	0.367374	-1.70711	0.087801	0.415411
B3GNT6	ENSG00000198488	protein_coding	1.45475	-3.00359	2.34327	-1.2818	0.199914
B3GNT7	ENSG00000156966	protein_coding	171.623	1.27127	0.337044	3.77182	0.000162061	0.00860857
B3GNT8	ENSG00000177191	protein_coding	58.5248	-0.839868	0.379228	-2.21468	0.0267823	0.230242
B3GNT9	ENSG00000237172	protein_coding	783.449	0.468354	0.146786	3.19072	0.00141918	0.0409504
B3GNTL1	ENSG00000277033	protein_coding	117.915	-0.100088	0.310389	-0.322459	0.747105	0.936845
B3GNTL1P1	ENSG00000251237	processed_pseudogene	0
B3GNTL1P2	ENSG00000271328	processed_pseudogene	0
B4GALNT1	ENSG00000135454	protein_coding	147.448	-1.06612	0.51817	-2.05748	0.0396404	0.278718
B4GALNT2	ENSG00000167080	protein_coding	0
B4GALNT2P1	ENSG00000248883	unprocessed_pseudogene	0
B4GALNT3	ENSG00000139044	protein_coding	229.583	1.18854	0.428827	2.77161	0.00557797	0.0954017
B4GALNT4	ENSG00000182272	protein_coding	20.262	-0.494685	0.755139	-0.655091	0.512409	0.839999
B4GALT1	ENSG00000086062	protein_coding	1813.96	-0.548815	0.261769	-2.09656	0.0360322	0.266296
B4GALT1-AS1	ENSG00000233554	lncRNA	13.0493	-0.0992094	0.489322	-0.202748	0.839332	0.964129
B4GALT2	ENSG00000117411	protein_coding	984.131	-0.0545979	0.373559	-0.146156	0.883798	0.975265
B4GALT3	ENSG00000158850	protein_coding	428.936	-0.624854	0.273694	-2.28304	0.0224279	0.206377
B4GALT4	ENSG00000121578	protein_coding	242.649	0.159624	0.19839	0.804596	0.421053	0.781734
B4GALT4-AS1	ENSG00000240254	lncRNA	0
B4GALT5	ENSG00000158470	protein_coding	429.202	-0.45956	0.245973	-1.86833	0.0617158	0.347613
B4GALT6	ENSG00000118276	protein_coding	36.9864	0.0343385	0.315725	0.108761	0.913392	0.981516
B4GALT7	ENSG00000027847	protein_coding	552.825	-0.265259	0.207864	-1.27612	0.201913	0.59325
B4GAT1	ENSG00000174684	protein_coding	369.382	0.298876	0.158057	1.89093	0.0586333	0.33942
B9D1	ENSG00000108641	protein_coding	750.393	0.248615	0.212797	1.16832	0.242676	0.636226
B9D2	ENSG00000123810	protein_coding	117.733	-0.114089	0.294708	-0.387124	0.698664	0.920039
bA255A11.4			0
bA395L14.12			0
BAALC	ENSG00000164929	protein_coding	50.5195	-2.61299	0.656385	-3.98087	6.86627e-05	0.00427952
BAALC-AS1	ENSG00000247081	lncRNA	0.487757	2.05896	3.52829	0.583557	0.559518
BAALC-AS2	ENSG00000236939	lncRNA	0.643352	-3.25291	3.10902	-1.04628	0.295431
BAAT	ENSG00000136881	protein_coding	0.919238	-2.98191	2.37584	-1.25509	0.209445
BAATP1			0.134269	-1.02075	3.64969	-0.27968	0.779723
BABAM1	ENSG00000105393	protein_coding	935.61	-0.0382074	0.202611	-0.188575	0.850426	0.966583
BACE1	ENSG00000186318	protein_coding	953.523	-0.116663	0.176674	-0.66033	0.509042	0.837079
BACE1-AS	ENSG00000278768	lncRNA	22.5915	0.292349	0.40527	0.721368	0.470683	0.817693
BACE2	ENSG00000182240	protein_coding	673.409	-1.39806	0.407153	-3.43374	0.000595311	0.0222622
BACH1	ENSG00000156273	protein_coding	293.46	0.14712	0.35536	0.414003	0.678872	0.912334
BACH1-IT2	ENSG00000228817	lncRNA	0
BACH2	ENSG00000112182	protein_coding	52.5401	-0.938573	0.386911	-2.42581	0.0152743	0.167454
BAD	ENSG00000002330	protein_coding	879.583	-0.0476259	0.204344	-0.233067	0.81571	0.954973
BAG1	ENSG00000107262	protein_coding	1020.58	0.0236645	0.237726	0.0995451	0.920705	0.98286
BAG2	ENSG00000112208	protein_coding	167.96	-0.357746	0.246855	-1.44922	0.147277	0.524041
BAG3	ENSG00000151929	protein_coding	649.669	-0.509448	0.245084	-2.07866	0.0376484	0.272751
BAG4	ENSG00000156735	protein_coding	190.163	0.279053	0.220823	1.26369	0.20634	0.597766
BAG5	ENSG00000166170	protein_coding	360.831	0.0508627	0.231275	0.219923	0.825931	0.959989
BAG6	ENSG00000229524	protein_coding	326355	0.192362	0.11484	1.67504	0.0939255	0.430355
BAGE2	ENSG00000187172	transcribed_unprocessed_pseudogene	0
BAHCC1	ENSG00000291421	protein_coding	823.498	-0.43904	0.345926	-1.26917	0.204379	0.595318
BAHD1	ENSG00000140320	protein_coding	401.81	0.176308	0.154224	1.1432	0.252956	0.646955
BAIAP2	ENSG00000175866	protein_coding	988.567	0.936111	0.315363	2.96837	0.00299387	0.0650168
BAIAP2-AS1			405.985	0.247026	0.214737	1.15037	0.249993	0.64403
BAIAP2L1	ENSG00000006453	protein_coding	73.0693	-0.160257	0.51296	-0.312416	0.754725	0.93829
BAIAP2L2	ENSG00000128298	protein_coding	33.0346	-0.930469	0.439608	-2.11659	0.0342948	0.259298
BAIAP3	ENSG00000007516	protein_coding	37.6466	-0.00117377	0.351177	-0.0033424	0.997333	0.999471
BAK1	ENSG00000030110	protein_coding	313.232	0.0201441	0.294198	0.0684711	0.945411	0.988899
BAK1P1	ENSG00000175730	processed_pseudogene	29.4625	-0.190121	0.397624	-0.478144	0.632548	0.897144
BAK1P2	ENSG00000236616	transcribed_processed_pseudogene	1.05361	-3.9607	2.18474	-1.81289	0.0698481
BAMBI	ENSG00000095739	protein_coding	25.1984	0.622105	0.484643	1.28363	0.19927	0.589642
BANCR	ENSG00000278910	lncRNA	0.484605	-1.85566	3.46041	-0.536255	0.591782
BANF1	ENSG00000175334	protein_coding	1370.97	-0.300075	0.300894	-0.997277	0.31863	0.709978
BANF1P1	ENSG00000258531	processed_pseudogene	0.8917	-2.93552	1.89198	-1.55156	0.120768
BANF1P2	ENSG00000230306	processed_pseudogene	2.74683	0.960319	1.25012	0.768181	0.44238
BANF1P3	ENSG00000237758	processed_pseudogene	1.36912	1.36384	1.61466	0.844658	0.398302
BANF1P4	ENSG00000223828	processed_pseudogene	0.242339	1.09517	3.64969	0.300071	0.764123
BANF1P5	ENSG00000225935	processed_pseudogene	0
BANF2	ENSG00000125888	protein_coding	0
BANK1	ENSG00000153064	protein_coding	83.4693	0.9817	0.366818	2.67626	0.00744496	0.111902
BANP	ENSG00000172530	protein_coding	205.549	-0.340438	0.223074	-1.52612	0.12698	0.492565
BAP1	ENSG00000163930	protein_coding	1370.27	-0.0526146	0.133455	-0.394249	0.693397	0.916913
BARD1	ENSG00000138376	protein_coding	57.0283	-0.449811	0.427384	-1.05248	0.292581	0.688499
BARHL1	ENSG00000125492	protein_coding	0.939883	-3.79781	3.49507	-1.08662	0.277205
BARHL2	ENSG00000143032	protein_coding	0.380513	0.133398	2.98019	0.0447615	0.964297
BARX1	ENSG00000131668	protein_coding	113.172	-0.88141	0.370765	-2.37728	0.017441	0.179577
BARX2	ENSG00000043039	protein_coding	0.523519	-1.99404	3.40188	-0.586158	0.557769
BASP1	ENSG00000176788	protein_coding	1589.4	-0.429094	0.331452	-1.29459	0.195462	0.58468
BASP1P1	ENSG00000230535	processed_pseudogene	0.134269	-1.02075	3.64969	-0.27968	0.779723
BATF	ENSG00000156127	protein_coding	72.0377	-0.274026	0.522651	-0.5243	0.60007	0.883421
BATF2	ENSG00000168062	protein_coding	129.914	0.862424	0.270364	3.18986	0.00142342	0.0409704
BATF3	ENSG00000123685	protein_coding	95.0872	-0.550998	0.472943	-1.16504	0.244002	0.637513
BAX	ENSG00000087088	protein_coding	934.909	-0.475876	0.328267	-1.44966	0.147154	0.523792
BAZ1A	ENSG00000198604	protein_coding	688.244	-0.527713	0.217877	-2.42206	0.0154326	0.168514
BAZ1B	ENSG00000009954	protein_coding	1130.45	-0.0670677	0.111919	-0.599255	0.549003	0.859449
BAZ2A	ENSG00000076108	protein_coding	1672.3	-0.0127514	0.17279	-0.073797	0.941172	0.988228
BAZ2B	ENSG00000123636	protein_coding	752.357	0.0778875	0.282645	0.275567	0.782881	0.94704
BBC3	ENSG00000105327	protein_coding	204.108	0.249128	0.321907	0.773913	0.438982	0.794819
BBIP1	ENSG00000214413	protein_coding	349.481	0.0792648	0.194598	0.407326	0.683768	0.913744
BBOF1	ENSG00000119636	protein_coding	95.4096	-0.0932779	0.272106	-0.342799	0.731749	0.932014
BBOX1	ENSG00000129151	protein_coding	2.15195	0.0675617	1.63782	0.0412511	0.967096
BBOX1-AS1	ENSG00000254560	lncRNA	0.50254	-2.89918	3.32588	-0.871701	0.383372
BBS1	ENSG00000174483	protein_coding	488.125	0.169051	0.240102	0.704081	0.481382	0.824559
BBS10	ENSG00000179941	protein_coding	134.531	0.2978	0.251454	1.18431	0.236289	0.630548
BBS12	ENSG00000181004	protein_coding	56.4535	0.465514	0.348062	1.33745	0.181077	0.569256
BBS2	ENSG00000125124	protein_coding	538.978	0.62885	0.269251	2.33555	0.0195145	0.191942
BBS4	ENSG00000140463	protein_coding	243.949	0.24438	0.225914	1.08174	0.279367	0.673754
BBS5	ENSG00000163093	protein_coding	317.051	-0.0637596	0.22015	-0.289619	0.772108	0.942948
BBS7	ENSG00000138686	protein_coding	131.552	-0.23516	0.2231	-1.05406	0.291856	0.687382
BBS9	ENSG00000122507	protein_coding	146.74	0.0851006	0.28281	0.300911	0.763482	0.940408
BBX	ENSG00000114439	protein_coding	719.608	0.0938277	0.157478	0.595814	0.551299	0.86066
BCAM	ENSG00000187244	protein_coding	1614.3	0.218956	0.473673	0.462252	0.643901	0.900889
BCAN	ENSG00000132692	protein_coding	5.09357	-0.28625	1.26991	-0.225409	0.821661	0.957675
[truncated: 51,715 more rows]
