# Supplementary material for: Identification of Genes Linked to Meniscal Degeneration in Osteoarthritis: An In Silico Analysis
Source: Int J Mol Sci. 2025 Jul 11;26(14):6651. doi: 10.3390/ijms26146651 (PMC12294481; doi:10.3390/ijms26146651)
Supplement: Supplementary file 1 [file ijms-26-06651-s001.zip › Table S3.xlsx]

## Sheet: Table S3
	Table S3: Significant DE mRNAs OA vs healthy cartilage (adjusted p value＜0.05; absolute Log2FoldChange>1), as calculated by DESeq2
symbol	baseMean	log2FoldChange	lfcSE	stat	pvalue	padj
A1BG	3.88994	-0.0337658	0.427825	-0.0789244	0.937093	0.965017
A1BG-AS1	1.87388	0.167209	0.64331	0.259921	0.794925	0.877129
A1CF	9.82453	0.688166	0.428074	1.60758	0.107926	0.241595
A2M	3028.34	0.936042	0.270081	3.46578	0.000528687	0.00401289
RND1	83.0104	-5.08012	0.575983	-8.81992	1.14544e-18	3.61452e-16
A2ML1	4.64308	1.50726	0.731325	2.061	0.0393031	0.117258
A2MP1	5.93302	1.22943	0.51279	2.39754	0.0165055	0.0610873
A4GALT	96.5757	-0.0496454	0.247389	-0.200678	0.84095	0.906596
CYP4B1	12.2561	-4.64995	1.10316	-4.2151	2.49665e-05	0.000312878
AA06	0.311336	1.28921	2.80946	0.458882	0.646319
AAAS	189.719	0.279483	0.24749	1.12927	0.258784	0.437882
AACS	277.758	0.305674	0.166477	1.83614	0.0663371	0.171332
AACSP1	2.25018	0.568141	1.3333	0.426117	0.670023	0.794468
AADAC	0.758704	2.52676	1.15644	2.18496	0.028892
AADACL2	0.733194	2.91072	1.58054	1.84159	0.0655348
AADACL3	1.48303	1.81641	1.16799	1.55516	0.119907	0.260074
AADACL4	1.32238	1.87035	1.35357	1.38179	0.167036	0.325967
AADAT	40.5121	0.373422	0.172518	2.16454	0.0304233	0.0972141
AAED1	45.9745	0.0140433	0.198973	0.0705789	0.943733	0.968574
AAGAB	115.068	0.411122	0.152268	2.69998	0.0069344	0.0314293
AAK1	456.914	-0.202639	0.136772	-1.48158	0.138451	0.286913
AAMDC	64.4379	-0.149337	0.247661	-0.60299	0.546515	0.704754
AAMP	309.572	-0.293763	0.186146	-1.57813	0.114536	0.252097
AANAT	3.41605	0.0765933	0.567537	0.134957	0.892646	0.939912
AAR2	119.538	0.154542	0.116044	1.33176	0.182941	0.346699
DUSP2	20.7853	-4.26631	0.488073	-8.74113	2.30785e-18	6.62986e-16
AARS	423.713	-0.877463	0.257578	-3.4066	0.000657783	0.00479608
AARS2	90.4186	-0.0109954	0.129703	-0.0847737	0.932441	0.962643
AARSD1	1.29696	-1.01549	1.00462	-1.01082	0.312103	0.494214
AASDH	106.368	0.645213	0.161931	3.9845	6.76236e-05	0.000728828
AASDHPPT	174.403	-0.163124	0.149949	-1.08786	0.276655	0.457307
AASS	769.745	-0.960572	0.257079	-3.73648	0.000186613	0.00170323
AATF	229.261	-0.719965	0.168778	-4.26576	1.99224e-05	0.000258588
ADM	1600.77	-4.22387	0.355481	-11.8821	1.46585e-32	4.70269e-29
AATK-AS1	0.713426	-0.595437	1.44887	-0.410967	0.681097
ABAT	78.9717	-0.748096	0.184833	-4.04742	5.17853e-05	0.000581233
HILPDA	1861.67	-3.8052	0.307893	-12.3588	4.36409e-35	1.68009e-31
ABCA10	175.843	-0.160385	0.337328	-0.475458	0.634461	0.76919
ABCA11P	28.8694	0.248543	0.261755	0.949524	0.342354	0.52551
MIR5087	6.74284	-3.77784	0.647195	-5.83726	5.30677e-09	2.15506e-07
HIST1H1D	12.6458	-3.73538	0.641306	-5.82464	5.72356e-09	2.29527e-07
ABCA17P	18.1082	-0.702023	0.285927	-2.45526	0.0140785	0.0541235
ABCA2	183.91	0.295677	0.24328	1.21538	0.224222	0.397756
ABCA3	49.5655	0.15855	0.271926	0.583065	0.559849	0.715291
ABCA4	10.746	0.153238	0.515423	0.297305	0.766233	0.859262
ABCA5	1856.72	-0.734257	0.262546	-2.79668	0.00516312	0.0249397
ABCA6	161.388	-0.242145	0.467712	-0.517722	0.604652	0.747908
ABCA7	28.6101	0.122821	0.191354	0.641852	0.520969	0.684842
ABCA8	128.741	0.437446	0.329587	1.32726	0.184424	0.348856
ABCA9	96.4893	-0.188957	0.293799	-0.643152	0.520126	0.6842
ABCB1	13.9079	-1.0083	0.419016	-2.40634	0.0161134	0.0598776
ABCB10	44.4259	0.597226	0.271133	2.20271	0.0276154	0.0909432
ABCB11	1.83336	0.609994	1.8297	0.333385	0.738844	0.840494
ABCB4	29.8175	-0.184195	0.316092	-0.582727	0.560077	0.715485
ABCB5	5.84331	1.49005	0.929509	1.60305	0.108923	0.243261
ABCB6	147.945	-0.6267	0.123207	-5.08658	3.64573e-07	8.56793e-06
ABCB7	119.752	-0.524018	0.151624	-3.45603	0.000548192	0.00413162
ABCB8	42.0662	0.697288	0.213691	3.26307	0.00110212	0.00730279
ABCB9	32.3917	-0.457934	0.223144	-2.05219	0.0401508	0.119114
ABCC1	490.156	-0.359666	0.206937	-1.73805	0.0822029	0.198934
ELF3	59.5656	-3.5099	0.408982	-8.58204	9.32024e-18	2.4244e-15
ABCC11	2.28848	0.08647	0.921938	0.0937915	0.925275	0.958797
ABCC12	2.48508	1.15727	1.28526	0.900419	0.367897	0.551187
ABCC13	2.44257	3.5171	1.49318	2.35544	0.0185005	0.0666137
ABCC2	17.135	0.474678	0.286814	1.655	0.0979238	0.225444
ATF3	111.312	-3.50951	0.374959	-9.35972	7.99492e-21	4.04985e-18
ABCC4	284.549	0.0421249	0.222049	0.18971	0.849536	0.912014
ABCC5	139.317	0.656604	0.194379	3.37795	0.000730278	0.005216
ABCC5-AS1	1.0682	2.78035	0.863066	3.22148	0.00127528
ABCC6	18.957	0.222109	0.259257	0.856714	0.391603	0.573098
ABCC6P1	3.66786	0.711137	0.500172	1.42179	0.155088	0.309988
ABCC6P2	3.77993	1.01708	0.714692	1.42311	0.154704	0.309544
ABCC8	46.7256	0.178115	0.429274	0.41492	0.6782	0.80095
ABCC9	47.5178	-0.509747	0.458188	-1.11253	0.265911	0.445864
ABCD1	31.0007	-0.212024	0.173448	-1.22241	0.221553	0.394657
ABCD2	12.9846	0.045202	0.480281	0.0941157	0.925017	0.958737
ABCD3	179.821	0.423969	0.160906	2.63489	0.00841649	0.036614
ABCD4	148.057	0.163446	0.182206	0.897043	0.369696	0.552806
ABCE1	236.491	0.0662414	0.207807	0.318764	0.749906	0.848266
ABCF1	253.266	-0.0401591	0.152895	-0.262659	0.792814	0.875843
ABCF2	123.832	0.285045	0.187319	1.52171	0.128083	0.272127
ABCF3	153.404	-0.138671	0.13185	-1.05174	0.29292	0.474295
ABCG1	6.98174	-1.07288	0.559547	-1.9174	0.0551869	0.149674
ABCG2	3.04106	0.50451	0.54552	0.924825	0.355057	0.538112
ABCG4	3.23135	0.799882	0.902005	0.886783	0.375196	0.558039
DDIT4	6392.96	-3.50733	0.377593	-9.28866	1.56249e-20	7.51907e-18
ABCG8	1.72307	1.36853	0.923209	1.48236	0.138245	0.286662
ABHD1	15.2615	0.624191	0.250807	2.48873	0.01282	0.0504647
ABHD10	236.273	-0.336798	0.174371	-1.9315	0.053421	0.146565
ABHD11	22.4298	0.569252	0.281405	2.02289	0.0430842	0.125466
ABHD12	147.241	0.504721	0.184347	2.73789	0.00618349	0.028785
ABHD12B	39.6994	-0.966943	0.319101	-3.03021	0.00244385	0.0138236
ABHD13	135.753	0.31233	0.139425	2.24013	0.0250827	0.0843642
ABHD14A	48.4942	0.208462	0.366168	0.569305	0.569149	0.72129
ABHD14A-ACY1	0
ABHD14B	95.4514	-0.472152	0.154225	-3.06145	0.00220266	0.0127324
ABHD15	69.8722	-0.0604751	0.136921	-0.441679	0.658721	0.785995
ABHD16A	103.458	0.63759	0.198714	3.20858	0.00133392	0.00849936
ABHD16B	27.9099	-0.428131	0.237196	-1.80496	0.0710802	0.179533
ABHD2	1122.15	0.677729	0.247835	2.7346	0.0062457	0.0290045
ABHD3	34.5761	-0.571121	0.185414	-3.08025	0.00206827	0.0120899
KIT	59.0938	-3.49884	0.442789	-7.90182	2.74851e-15	4.52189e-13
ABHD5	58.6234	-0.186536	0.295643	-0.630951	0.528073	0.690548
FOSB	1688.47	-3.45238	0.50703	-6.80902	9.82624e-12	7.56581e-10
ABHD8	24.4256	-0.188112	0.230329	-0.816712	0.414093	0.595276
ABI1	408.573	-0.111622	0.177833	-0.62768	0.530213	0.692397
ABI2	512.276	-0.105616	0.259713	-0.406666	0.684253	0.804263
ABI3	13.2889	-0.649833	0.347038	-1.87251	0.0611356	0.16136
ABI3BP	4899.03	-0.644126	0.321588	-2.00295	0.0451824	0.12975
ABL1	389.737	-0.820647	0.191794	-4.2788	1.87902e-05	0.000246217
ABL2	400.556	0.36066	0.23143	1.5584	0.119139	0.258903
MIR4505	6.47543	-3.32776	0.517088	-6.43559	1.22999e-10	7.48588e-09
ABLIM2	4.16532	-0.0623825	0.74388	-0.0838609	0.933167	0.962932
ASTL	3.47527	-3.28103	0.784031	-4.18482	2.85394e-05	0.000350802
ABO	15.7247	0.993203	0.86176	1.15253	0.249104	0.426488
ABP1	0.512598	-1.64393	1.63479	-1.00559	0.314613
ABR	773.281	0.508031	0.201661	2.51923	0.011761	0.0473516
ABRA	6.0762	0.947313	0.334343	2.83336	0.00460617	0.0227636
SIK1	350.589	-3.19155	0.391982	-8.14208	3.88549e-16	7.26134e-14
ABT1	72.7002	-0.109095	0.146957	-0.742358	0.45787	0.63576
LOC143666	114.393	-3.15452	0.284647	-11.0822	1.53035e-28	2.10412e-25
ABTB2	223.31	-0.358357	0.165862	-2.16058	0.0307279	0.0979597
ACAA1	98.902	-0.587477	0.212066	-2.77026	0.00560115	0.0266675
ACAA2	139.27	-0.173409	0.160797	-1.07843	0.280842	0.46165
ACACA	258.946	0.125314	0.227538	0.550739	0.581813	0.731073
ACACB	173.784	-0.070583	0.127566	-0.553307	0.580053	0.729544
ACAD10	110.139	0.201476	0.179375	1.12321	0.261347	0.440745
ACAD11	41.8897	-0.814611	0.331732	-2.45563	0.0140638	0.0541
ACAD8	81.0844	0.537501	0.165307	3.25154	0.00114783	0.00754598
ACAD9	146.077	0.221339	0.11551	1.91619	0.0553407	0.149951
CSRNP1	483.276	-3.15405	0.360574	-8.74729	2.18533e-18	6.37354e-16
ACADM	175.709	0.270062	0.163008	1.65674	0.0975718	0.224965
ACADS	56.5573	-0.229061	0.226729	-1.01029	0.312358	0.49447
ACADSB	154.256	0.377704	0.114362	3.30269	0.000957606	0.00651336
ACADVL	992.318	-0.322517	0.163022	-1.97836	0.0478876	0.135457
ACAN	57500.3	0.133167	0.186791	0.712919	0.475896	0.64982
ACAP1	95.2442	-0.73201	0.226087	-3.23773	0.00120483	0.00785898
ACAP2	438.471	-0.0381722	0.25	-0.152689	0.878644	0.931253
ACAP3	68.6951	0.568224	0.216324	2.62672	0.00862111	0.0372749
ACAT1	230.003	-0.700317	0.103489	-6.76705	1.31439e-11	9.96089e-10
ACAT2	34.8389	-0.209264	0.223355	-0.93691	0.348805	0.53153
ACBD3	748.219	-0.338499	0.112845	-2.99969	0.00270256	0.0150352
ACBD4	72.0882	-0.149037	0.263512	-0.56558	0.571679	0.723298
ACBD5	194.886	-0.279121	0.182019	-1.53347	0.12516	0.267808
ACBD6	162.491	-0.35469	0.0888216	-3.99329	6.51633e-05	0.000706664
ACBD7	4.15464	0.71412	0.664969	1.07392	0.282861	0.463623
ACCS	79.6263	-0.0433164	0.202896	-0.213491	0.830944	0.900224
ACCSL	1.05684	0.47988	1.29514	0.370524	0.710992
ACD	92.2859	-0.00852047	0.391736	-0.0217505	0.982647	0.990419
ACE	5.4518	1.08702	0.997605	1.08963	0.275877	0.456727
ACE2	2.09349	0.809205	0.831955	0.972655	0.330725	0.514184
ACER1	1.45082	0.510083	0.656049	0.777508	0.436859	0.617091
ACER2	14.6532	-0.812119	0.278042	-2.92085	0.00349082	0.0183192
ACER3	35.1991	0.703206	0.234156	3.00316	0.00267196	0.0148993
ACHE	3.40232	1.05451	0.748596	1.40865	0.158938	0.31485
ACIN1	531.757	0.0113821	0.221303	0.051432	0.958981	0.976948
ACLY	1075.85	0.183918	0.176203	1.04379	0.296584	0.47794
ACMSD	2.83459	0.105156	0.445436	0.236075	0.813375	0.888789
ACN9	27.4293	0.289093	0.206141	1.40241	0.160793	0.317213
ACO1	217.612	-0.553989	0.252345	-2.19536	0.0281375	0.0920652
ACO2	99.5316	-0.194854	0.206806	-0.942204	0.346088	0.528928
ACOT1	7.24517	0.144645	0.382447	0.378211	0.705274	0.81852
ACOT11	66.3001	-0.318184	0.277532	-1.14648	0.251598	0.429332
ACOT12	2.2252	0.116197	0.702081	0.165504	0.868547	0.924603
ACOT13	310.747	0.3984	0.225352	1.7679	0.0770768	0.190431
ACOT2	52.8794	0.00241474	0.315564	0.00765213	0.993895	0.996172
ACOT4	15.0392	-0.299159	0.246816	-1.21207	0.225485	0.399444
ACOT6	2.94969	0.527893	0.551042	0.95799	0.338068	0.521473
ACOT7	60.3368	0.307895	0.309836	0.993735	0.320352	0.50363
ACOT8	23.4872	0.0136919	0.194769	0.0702981	0.943956	0.968596
ACOT9	109.155	0.438095	0.137013	3.19748	0.00138634	0.00877242
ACOX1	484.921	0.176225	0.155614	1.13245	0.257447	0.436117
CISH	172.313	-3.1474	0.286886	-10.9709	5.27513e-28	6.7694e-25
ACOX3	67.4627	0.0147274	0.119405	0.12334	0.901838	0.945327
ACOXL	2.42946	0.604722	0.961014	0.629254	0.529183	0.691483
ACP1	206.049	0.0601455	0.119484	0.503379	0.614698	0.755094
ACP2	66.5117	0.424554	0.163229	2.60097	0.00929608	0.0394837
ACP5	19.0369	0.832205	0.374852	2.22009	0.0264125	0.0877333
ACP6	69.2437	-0.776264	0.165603	-4.6875	2.76567e-06	4.89755e-05
LINGO3	6.32842	-3.12557	0.494985	-6.31447	2.71081e-10	1.49944e-08
MAFF	293.403	-3.12473	0.199778	-15.641	3.82584e-55	3.68218e-51
ACPT	5.30504	0.119648	0.382479	0.312823	0.754415	0.851615
ACR	0.450975	0.517681	1.36106	0.380352	0.703684
ACRBP	3.9782	0.427514	0.557721	0.766537	0.443357	0.622804
ACRC	27.6849	0.330225	0.219225	1.50633	0.131982	0.277654
ACRV1	1.04622	1.04423	0.965967	1.08102	0.279689
ACSBG1	7.20021	0.556255	0.322716	1.72367	0.0847676	0.203656
ACSBG2	6.30068	0.761298	0.330758	2.30168	0.0213533	0.0742735
ACSF2	185.671	-0.822374	0.290908	-2.82693	0.00469973	0.0231014
ACSF3	47.2339	0.24169	0.151481	1.59551	0.110598	0.245946
ACSL1	137.53	-0.0433872	0.15774	-0.275055	0.783274	0.869616
ACSL3	469.874	-0.440091	0.218931	-2.01018	0.0444117	0.128156
FAM166A	21.0921	-3.0357	0.319213	-9.50995	1.9076e-21	1.11271e-18
ACSL5	35.1728	0.223676	0.247951	0.902094	0.367007	0.550239
ACSL6	5.46093	1.28884	0.701691	1.83676	0.0662447	0.171183
ACSM1	3.92564	-0.536798	0.591602	-0.907362	0.364215	0.547334
ACSM2A	1.78565	0.92358	1.4972	0.61687	0.53732	0.697899
ACSM2B	2.05325	0.907893	1.26033	0.720363	0.471302	0.646206
ACSM3	8.88866	-0.309168	0.305789	-1.01105	0.311993	0.49414
JUN	1302.4	-3.02829	0.293121	-10.3312	5.09208e-25	5.15882e-22
SLC38A3	651.342	-3.02	0.299296	-10.0903	6.09552e-24	4.88886e-21
HBZ	1.67478	-3.00969	0.900958	-3.34054	0.000836164	0.00584222
ACSS2	117.667	-0.259045	0.213391	-1.21394	0.224769	0.39847
ACSS3	56.2713	-0.834808	0.345436	-2.41668	0.0156629	0.0585998
ACTA1	1.80674	-0.275437	0.654826	-0.420627	0.674027	0.797538
ACTA2	27.3407	0.756263	0.361751	2.09056	0.0365673	0.111215
ACTB	2317.33	0.618885	0.239948	2.57924	0.00990167	0.0414432
ACTBL2	1.14146	2.88046	1.43471	2.0077	0.0446755	0.128775
ACTC1	62.4165	0.829476	0.492452	1.68438	0.0921084	0.216124
ACTG1	5423.95	0.680081	0.277281	2.45268	0.0141796	0.0544144
ACTG1P4	12.4621	-0.0727949	0.274525	-0.265167	0.790881	0.87427
ACTG2	1.43176	0.0949509	1.45904	0.0650776	0.948112	0.971066
ACTL10	11.2403	-0.585629	0.280651	-2.08668	0.0369168	0.112031
ACTL6A	111.532	0.234225	0.145978	1.60452	0.108599	0.242761
ACTL6B	2.31759	0.328249	0.751098	0.437025	0.662093	0.788813
ACTL7A	2.28519	0.369132	0.56857	0.649229	0.516191	0.68129
ACTL7B	1.04655	0.0754457	1.48995	0.0506364	0.959615
ACTL8	0.719493	-0.908425	1.88467	-0.482007	0.629801
ACTL9	0.518983	-1.5181	1.6626	-0.913089	0.361196
ACTN1	808.844	0.336341	0.142106	2.36683	0.0179413	0.0650871
ACTN1-AS1	3.07866	-0.692065	0.487695	-1.41905	0.155883	0.311
HPN	9.03843	-3.00403	0.566499	-5.3028	1.1404e-07	3.13147e-06
ACTN3	3.51938	-0.524882	0.433241	-1.21152	0.225695	0.399632
ACTN4	519.49	-0.0424234	0.17734	-0.239221	0.810934	0.887111
ACTR10	309.292	0.434644	0.197498	2.20075	0.0277538	0.0912283
ACTR1A	213.831	0.285608	0.122702	2.32766	0.0199301	0.0704433
ACTR1B	272.064	0.518082	0.260896	1.98579	0.0470572	0.133816
ACTR2	641.969	0.561044	0.153848	3.64674	0.000265586	0.00227731
ACTR3	341.73	0.167636	0.293961	0.570265	0.568498	0.720979
ACTR3B	36.0677	-0.115759	0.189723	-0.610147	0.541764	0.701459
ACTR3BP2	0.31494	0.394754	2.74057	0.144041	0.885468
ACTR3BP5	0.683583	1.98063	1.83507	1.07932	0.280446
ACTR3C	4.6051	0.127008	0.40617	0.312696	0.754512	0.851637
ACTR5	25.7825	0.21261	0.26432	0.804369	0.421184	0.601671
ACTR6	88.279	-0.408761	0.167339	-2.44271	0.0145776	0.0554552
ACTR8	129.991	0.303351	0.173606	1.74735	0.080576	0.19629
ACTRT1	0.617205	1.93352	1.65843	1.16587	0.243668
ACTRT2	0.369534	0.862212	2.96436	0.29086	0.771159
ACTRT3	18.8758	-0.362415	0.274075	-1.32232	0.186062	0.350544
ACVR1	436.695	0.646509	0.158829	4.07047	4.69178e-05	0.000535341
ACVR1B	79.4354	-0.623824	0.182268	-3.42256	0.000620343	0.00458542
ACVR1C	10.7065	0.384172	0.338843	1.13378	0.256889	0.435506
ACVR2A	92.9727	0.496481	0.233821	2.12333	0.0337258	0.104707
ACVR2B	87.2902	-0.0149603	0.261381	-0.0572357	0.954357	0.974093
ACVR2B-AS1	24.5388	-0.98011	0.247302	-3.96321	7.39498e-05	0.000790371
ACVRL1	5.58108	1.26019	0.692397	1.82003	0.0687538	0.175569
ACY1	1.7059	0.356443	0.600925	0.593158	0.553076	0.709707
ACY3	0.725999	1.22172	1.67217	0.730621	0.46501
ACYP1	64.1905	0.0267446	0.343932	0.0777613	0.938018	0.965608
ACYP2	43.0153	-0.0812415	0.193057	-0.420816	0.67389	0.797493
ADA	21.5938	-0.746787	0.264924	-2.81887	0.00481925	0.0235566
ADAD1	0.843879	2.15576	1.51816	1.41998	0.155613
ADAD2	1.61813	0.127411	1.23154	0.103457	0.9176	0.954699
ADAL	120.03	-0.214582	0.130087	-1.64952	0.0990402	0.227107
ADAM10	256.237	0.495906	0.306177	1.61967	0.105303	0.237461
ADAM11	18.7542	-0.921391	0.259431	-3.55158	0.000382919	0.00306097
CDKN1A	423.015	-2.98625	0.316554	-9.43362	3.96156e-21	2.17875e-18
ADAM15	118.602	-0.0806366	0.226514	-0.355989	0.721848	0.829517
ADAM17	211.883	-0.476613	0.252673	-1.88628	0.0592567	0.15807
ADAM18	1.79899	0.88961	1.61683	0.550218	0.58217	0.731421
ADAM19	40.6788	0.393277	0.349327	1.12581	0.260244	0.439463
ADAM1A	43.4735	0.673482	0.220592	3.05306	0.00226518	0.013004
ADAM2	1.08101	2.55243	1.85155	1.37854	0.168037
ADAM20	27.7127	-0.347806	0.438463	-0.793239	0.427639	0.608128
ADAM20P1	19.0543	-0.52733	0.378011	-1.39501	0.163012	0.320415
ADAM21	19.0195	-0.937167	0.413258	-2.26775	0.0233444	0.0796589
ADAM21P1	2.43216	-0.191732	0.692023	-0.27706	0.781734	0.868352
ADAM22	122.449	-0.645165	0.259784	-2.48346	0.0130112	0.051019
ADAM23	4.00589	1.06081	0.554266	1.9139	0.0556335	0.150533
ADAM28	3.03399	1.14016	0.967223	1.1788	0.238478	0.414601
ADAM29	0.93667	-0.229965	1.62799	-0.141257	0.887667
ADAM30	1.57317	1.62206	1.34193	1.20875	0.226758	0.400962
ADAM32	57.9771	0.248454	0.320125	0.776114	0.437681	0.617699
ADAM33	4.20565	1.79081	0.728305	2.45887	0.0139373	0.0537119
ADAM3A	0.549135	-2.63219	2.00542	-1.31254	0.189337
ADAM5	0.664021	1.60904	1.99284	0.807409	0.419431
ADAM6	0.801969	1.37963	1.67535	0.823488	0.41023
ADAM7	1.31392	0.839354	0.857328	0.979034	0.327563	0.51121
ADAM8	14.0373	0.342942	0.351092	0.976787	0.328675	0.512072
ADAM9	232.605	0.642015	0.249143	2.57689	0.00996932	0.041668
ADAMDEC1	1.55761	1.38963	1.5691	0.88562	0.375822	0.55854
ADAMTS1	192.78	-0.34712	0.38496	-0.901703	0.367214	0.550507
ADAMTS10	86.9267	0.203268	0.194942	1.04271	0.297084	0.478462
SNORA80B	3.36817	-2.94037	0.604662	-4.86282	1.15724e-06	2.32524e-05
ADAMTS13	55.6621	-0.202599	0.266994	-0.758813	0.447964	0.626662
MYO7A	91.3945	-2.93812	0.284202	-10.3381	4.73712e-25	5.06583e-22
ADAMTS15	7.63266	-0.58448	0.404883	-1.44358	0.148858	0.301396
SESN2	135.009	-2.91773	0.246467	-11.8382	2.47664e-32	5.95911e-29
ADAMTS17	50.6165	0.202588	0.246356	0.82234	0.410883	0.592131
ADAMTS18	3.89498	0.807851	0.990427	0.815659	0.414695	0.595885
ADAMTS19	4.08598	0.28327	0.607405	0.466361	0.640957	0.773674
PLIN5	10.8047	-2.91196	0.719686	-4.04616	5.2065e-05	0.000584033
ADAMTS20	2.82562	1.13607	1.2932	0.878493	0.379676	0.562338
ADAMTS3	53.4865	0.566169	0.300532	1.88389	0.0595799	0.158493
ADAMTS4	25.9275	0.0544277	0.522601	0.104148	0.917052	0.954387
LOC729966	2.38742	-2.8984	0.932025	-3.10979	0.00187222	0.0111539
ADAMTS6	2009.43	0.521933	0.349769	1.49222	0.135641	0.283
ZNF878	11.0811	-2.88233	0.618762	-4.65821	3.18964e-06	5.52135e-05
ADAMTS8	3.91364	1.28031	0.64934	1.97171	0.0486424	0.136929
ADAMTS9	96.9388	-0.801117	0.348798	-2.29679	0.0216308	0.0750489
ADAMTS9-AS2	173.37	-0.762581	0.272842	-2.79495	0.00519079	0.025042
ADAMTSL1	20.0552	0.57583	0.364098	1.58152	0.113759	0.250772
IRF1	189.46	-2.87991	0.379608	-7.58655	3.28536e-14	4.5826e-12
ADAMTSL3	815.898	-0.614566	0.193873	-3.16995	0.00152468	0.00944896
ADAMTSL4	197.043	-0.757153	0.224385	-3.37434	0.000739931	0.00527125
C19orf35	27.7564	-2.87034	0.318793	-9.00378	2.18085e-19	8.41183e-17
ADAP1	2.51161	0.554232	0.560389	0.989013	0.322657	0.506017
ADAP2	7.0604	1.23765	0.50875	2.43274	0.0149852	0.0567034
ADAR	871.468	-0.238974	0.196012	-1.21918	0.222777	0.396214
ADARB1	335.286	-0.0733367	0.234379	-0.312898	0.754358	0.851601
ADARB2	13.0682	0.167661	0.56931	0.294499	0.768377	0.860512
ADARB2-AS1	0.195413	-0.375966	2.21785	-0.169519	0.865389
ADAT1	81.5706	0.603344	0.273699	2.2044	0.0274959	0.0906195
ADAT2	50.0761	0.332382	0.161676	2.05585	0.0397967	0.11841
ADAT3	3.00355	0.767856	0.569629	1.34799	0.177661	0.339805
ADC	30.2906	-0.217936	0.187213	-1.16411	0.24438	0.421199
ADCK1	13.2767	0.948636	0.223961	4.23573	2.27811e-05	0.000288685
ADCK2	34.359	-0.276497	0.156258	-1.76949	0.0768115	0.190093
ADCK3	125.267	-0.962099	0.140617	-6.84199	7.80979e-12	6.18645e-10
ADCK4	62.9639	-0.477469	0.258598	-1.84638	0.0648374	0.168406
ADCK5	19.1297	0.651765	0.310906	2.09634	0.0360518	0.109961
RNU12	47.0716	-2.85743	0.513648	-5.563	2.65176e-08	8.66202e-07
ADCY10	9.28178	-0.0353829	0.421411	-0.083963	0.933086	0.962908
ADCY10P1	70.2366	-0.623287	0.261758	-2.38115	0.0172585	0.0632028
PCK1	49.5132	-2.84315	0.486925	-5.83899	5.25168e-09	2.14173e-07
ADCY3	174.317	-0.365087	0.143731	-2.54008	0.0110828	0.0453227
ADCY4	12.3366	0.575142	0.366385	1.56977	0.116468	0.254702
ADCY5	71.0277	7.29214e-06	0.212706	3.42828e-05	0.999973	0.999973
ADCY6	136.051	0.177827	0.144809	1.22801	0.219443	0.391805
RNU4ATAC	11.388	-2.84111	0.392608	-7.23651	4.60392e-13	4.9787e-11
ADCY8	2.63379	1.53702	1.43203	1.07332	0.283128	0.463864
ADCY9	132.207	-0.0558322	0.245984	-0.226975	0.820443	0.894104
ADCYAP1	2.01587	2.07054	1.26681	1.63445	0.102164	0.23236
GADD45B	1411.88	-2.81685	0.284301	-9.90799	3.84318e-23	2.84528e-20
ADD1	874.695	-0.00520855	0.120776	-0.0431257	0.965601	0.980542
ADD2	2.53413	1.30625	1.03448	1.26272	0.206691	0.376155
ADD3	161.839	0.470944	0.311055	1.51402	0.13002	0.274935
ADGB	2.56459	0.48009	1.11714	0.429749	0.667378	0.79274
ADH1A	1.70486	0.194161	0.796914	0.243641	0.807509	0.884675
ADH1B	2.65781	-0.778649	0.995925	-0.781835	0.434311	0.614443
ADH1C	1.56616	-0.273031	1.11957	-0.243871	0.807331	0.884577
ADH4	3.72543	1.00133	0.553332	1.80964	0.070351	0.178222
ADH5	235.288	-0.121639	0.174584	-0.696735	0.485969	0.658161
ADH6	6.10608	0.264681	0.402619	0.657398	0.510925	0.677514
ADH7	1.44828	2.61103	1.49536	1.74608	0.0807966	0.196598
ADHFE1	204.582	-0.935443	0.371463	-2.51827	0.0117933	0.0474418
ADI1	189.075	-0.0926716	0.166917	-0.555196	0.578761	0.72857
ADIG	0.823056	2.6256	0.924555	2.83986	0.00451337
ADIPOQ	1.55661	2.23977	1.09211	2.05086	0.0402803	0.119377
ADIPOQ-AS1	1.40142	1.13827	1.67002	0.681593	0.495496	0.665476
ADIPOR1	569.088	0.233914	0.229869	1.0176	0.308869	0.491438
ADIPOR2	168.895	0.196217	0.182708	1.07394	0.282851	0.463623
ADIRF	1086.26	0.202382	0.433205	0.467173	0.640376	0.773409
ADK	196.637	-0.0620917	0.148745	-0.417436	0.676359	0.799358
MIR4308	3.99057	-2.75701	0.696651	-3.95752	7.57319e-05	0.000804949
ADM2	5.33816	1.15393	0.617679	1.86817	0.0617391	0.162374
ADM5	6.02495	-0.0528125	0.302679	-0.174483	0.861486	0.919475
ADNP	439.809	-0.184019	0.208683	-0.881808	0.377881	0.560431
ADNP2	175.401	-0.459698	0.181262	-2.5361	0.0112095	0.0457048
ADO	103.699	0.9575	0.1425	6.71928	1.82619e-11	1.3625e-09
ADORA1	86.299	-0.675091	0.276418	-2.44228	0.0145947	0.0554658
ADORA2A	5.95674	-0.226988	0.412944	-0.549683	0.582537	0.731691
ADORA2A-AS1	4.60577	-0.0489084	0.567374	-0.0862012	0.931306	0.962198
ADORA2B	16.3158	-0.067798	0.28721	-0.236057	0.813388	0.888789
ADORA3	5.76256	1.12939	0.53803	2.09912	0.0358059	0.10948
ADPGK	252.486	0.557462	0.153416	3.63367	0.00027942	0.00236941
TOB1	796.941	-2.74917	0.297705	-9.23454	2.59391e-20	1.16117e-17
ADPRH	32.3294	0.468492	0.250041	1.87366	0.0609772	0.161093
ADPRHL1	7.21194	0.810481	0.335658	2.41461	0.0157522	0.058888
ADPRHL2	98.5533	-0.555544	0.211773	-2.6233	0.00870813	0.0375583
ADPRM	69.9743	-0.965043	0.174147	-5.54156	2.99797e-08	9.602e-07
ADRA1A	0.96175	1.92131	1.0267	1.87134	0.0612986
ADRA1B	3.66276	-0.792846	0.797695	-0.993921	0.320261	0.503612
ADRA1D	1.35136	-0.00483269	1.13224	-0.00426824	0.996594	0.997994
ADRA2A	63.8751	0.0208214	0.269683	0.0772068	0.938459	0.965804
ADRA2B	2.95256	-0.056749	0.87849	-0.0645984	0.948494	0.971264
ADRA2C	5.33317	-0.364253	0.717391	-0.507747	0.61163	0.752574
ADRB1	2.75126	-0.895746	0.737781	-1.21411	0.224706	0.39847
ADRB2	145.64	-0.843843	0.243792	-3.46132	0.000537541	0.00406726
ADRB3	1.179	1.56178	1.61529	0.966873	0.333607	0.517496
ADRBK1	150.172	-0.130878	0.153939	-0.850193	0.395218	0.576767
ADRBK2	135.989	-0.651759	0.221603	-2.94111	0.00327036	0.017455
ADRM1	147.05	0.332937	0.246754	1.34927	0.177252	0.339233
ADSL	88.9564	0.289258	0.163452	1.76968	0.0767799	0.190039
ADSS	300.896	0.521519	0.154051	3.38537	0.000710833	0.00509982
NFIL3	412.754	-2.74523	0.365191	-7.51724	5.59435e-14	7.27606e-12
IER2	496.261	-2.73626	0.244145	-11.2075	3.74567e-29	6.00836e-26
DDIT3	239.121	-2.73446	0.165634	-16.509	3.15915e-61	6.08106e-57
AEBP2	425.656	-0.31648	0.108758	-2.90996	0.00361471	0.0187901
NOD2	39.4055	-2.73077	0.361498	-7.55402	4.22019e-14	5.68073e-12
AES	629.14	-0.423547	0.233761	-1.81188	0.0700047	0.177679
AFAP1	202.259	0.467748	0.169226	2.76404	0.00570902	0.0270872
AFAP1-AS1	19.2159	0.158683	0.305707	0.519068	0.603713	0.747131
AFAP1L1	7.17697	1.01958	0.529084	1.92707	0.0539703	0.147531
AFAP1L2	38.7757	-0.925812	0.286387	-3.23273	0.00122612	0.00796008
AFF1	1973.76	-0.771291	0.190881	-4.04068	5.32954e-05	0.000595751
AFF2	20.9813	0.706677	0.437825	1.61406	0.106514	0.239436
AFF3	492.172	-0.299531	0.271859	-1.10179	0.270553	0.451052
AFF4	1488.57	-0.636732	0.257008	-2.47748	0.0132314	0.051672
AFG3L1P	72.5747	0.706528	0.277072	2.54997	0.0107731	0.0442818
AFG3L2	315.181	0.0547091	0.141009	0.387984	0.698028	0.813929
AFM	1.10166	0.887551	1.65128	0.537494	0.590927
AFMID	95.4754	0.757572	0.394237	1.92162	0.054654	0.14874
AFP	1.04752	1.52087	1.35886	1.11922	0.263045
AFTPH	437.308	-0.319204	0.180348	-1.76993	0.0767382	0.189985
AGA	135.823	0.849939	0.264364	3.21503	0.00130432	0.00834669
AGAP1	364.506	-0.453086	0.25588	-1.7707	0.076611	0.189817
AGAP11	128.572	0.0120188	0.217157	0.0553462	0.955863	0.974916
AGAP2	8.22774	-0.223437	0.378961	-0.589605	0.555456	0.711564
AGAP3	207.054	-0.183778	0.243618	-0.75437	0.450627	0.629152
AGAP4	5.95242	0.0375297	0.620238	0.0605085	0.951751	0.972619
AGAP5	18.4946	0.109338	0.22227	0.491915	0.622779	0.760411
AGAP6	86.0742	0.890481	0.361174	2.46552	0.0136816	0.0529788
AGAP7	0.696141	0.586251	1.31536	0.445695	0.655817
AGAP8	2.54175	0.351117	0.59246	0.592643	0.55342	0.709901
AGAP9	0.601885	0.692975	1.17912	0.587703	0.556732
AGBL1	18.3626	-0.19986	0.410936	-0.486353	0.626717	0.763379
AGBL2	8.09203	0.407321	0.309018	1.31811	0.187465	0.352257
AGBL3	23.588	0.206633	0.190061	1.08719	0.276951	0.457569
AGBL4	5.74859	0.269179	0.387417	0.694803	0.487179	0.659056
AGBL5	132.22	-0.174955	0.106227	-1.64699	0.0995601	0.228105
AGER	29.4069	0.0967528	0.205071	0.471801	0.637069	0.770955
AGFG1	535.007	-0.127893	0.273984	-0.466789	0.640651	0.773494
AGFG2	71.5641	-0.596267	0.234064	-2.54745	0.0108513	0.0445461
AGGF1	207.557	0.300608	0.169121	1.77747	0.0754909	0.187864
AGK	99.6036	0.206799	0.142878	1.44738	0.147792	0.300109
AGL	188.102	0.475688	0.216715	2.195	0.0281638	0.0920898
AGMAT	12.8149	0.255341	0.238484	1.07068	0.284312	0.46521
AGMO	3.69789	0.737285	0.632891	1.16495	0.24404	0.420964
AGO1	338.007	-0.0334101	0.0830561	-0.402259	0.687494	0.806187
AGO2	200.464	-0.628267	0.294069	-2.13646	0.0326417	0.102433
AGO3	222.24	-0.113929	0.249826	-0.456033	0.648366	0.778222
AGO4	190.763	0.341169	0.160207	2.12956	0.0332083	0.103692
AGPAT1	116.519	0.431652	0.142078	3.03813	0.00238048	0.0135247
AGPAT2	49.092	-0.00263444	0.205232	-0.0128364	0.989758	0.993538
AGPAT3	97.2987	0.347382	0.106268	3.26893	0.00107953	0.00718781
AGPAT4	634.595	0.528348	0.128082	4.12507	3.70626e-05	0.000438756
PCDH17	23.9533	-2.72609	0.472395	-5.77077	7.89093e-09	3.03179e-07
AGPAT5	153.918	-0.517849	0.182186	-2.84242	0.00447724	0.0222924
AGPAT6	247.073	0.306289	0.115981	2.64086	0.00826955	0.0361445
ANGPTL4	1554.34	-2.72474	0.342085	-7.9651	1.65086e-15	2.86282e-13
AGPHD1	26.4129	0.41316	0.325936	1.26761	0.204937	0.374238
AGPS	174.506	0.988457	0.2849	3.46949	0.000521443	0.00397358
LOC399715	124.016	-2.7018	0.302378	-8.93519	4.06489e-19	1.42264e-16
AGR3	0.990161	2.60082	1.82945	1.42164	0.155132
AGRN	25.2786	0.374118	0.270795	1.38155	0.167109	0.326036
AGRP	1.59597	0.182141	0.729169	0.249793	0.802747	0.8817
AGSK1	0.0459372	0.138274	2.96442	0.0466445	0.962797
AGT	150.369	0.263927	0.4155	0.635202	0.525296	0.688551
AGTPBP1	100.048	-0.053328	0.25984	-0.205234	0.837389	0.904218
AGTR1	9.82235	0.665222	0.343446	1.9369	0.0527571	0.145324
FAM71A	3.66851	-2.69969	0.586934	-4.59965	4.23201e-06	6.96294e-05
AGTRAP	92.0623	-0.376587	0.228825	-1.64574	0.0998165	0.228571
AGXT	1.21093	-0.885179	1.25186	-0.707093	0.479509	0.652947
AGXT2	1.75661	1.20483	1.45163	0.829988	0.406546	0.587772
AGXT2L1	2.83066	1.21325	0.91997	1.31879	0.187239	0.352073
AGXT2L2	168.749	-0.142908	0.143301	-0.99726	0.318639	0.501787
AHCTF1	506.164	-0.468353	0.149294	-3.13712	0.00170619	0.0103506
AHCTF1P1	125.583	-0.54858	0.329263	-1.66609	0.0956963	0.222202
AHCY	160.263	-0.0828049	0.108026	-0.766527	0.443363	0.622804
AHCYL1	449.168	-0.0118155	0.172686	-0.0684222	0.94545	0.969267
AHCYL2	124.27	-0.0497249	0.0969858	-0.512703	0.608159	0.750173
AHDC1	375.448	-0.149813	0.3097	-0.483736	0.628573	0.764575
AHI1	997.303	-0.234961	0.116825	-2.01123	0.044301	0.127944
AHNAK	21907.4	-0.0329655	0.285172	-0.115599	0.907971	0.94868
AHNAK2	1480.53	-0.200283	0.238405	-0.840096	0.400855	0.582431
AHR	71.4319	-0.066385	0.342869	-0.193616	0.846476	0.910269
AHRR	6.57742	0.352325	0.48461	0.727028	0.467209	0.643251
AHSA1	174.508	0.370312	0.120979	3.06095	0.00220634	0.0127499
AHSA2	516.087	0.0465204	0.171063	0.271949	0.785661	0.87107
AHSG	0.602768	0.451652	1.6703	0.270403	0.78685
AHSP	0.660695	1.86689	1.28206	1.45617	0.145346
AICDA	1.41664	0.144799	1.05944	0.136674	0.891288	0.93934
AIDA	58.1038	0.241439	0.147265	1.63948	0.101113	0.23079
LOC731223	1.64672	-2.69361	0.718361	-3.74966	0.000177073	0.00163085
AIF1L	3.93482	0.498713	0.682937	0.730246	0.46524	0.641596
AIFM1	54.8843	0.615626	0.142851	4.30956	1.63582e-05	0.000218818
AIFM2	35.5169	-0.147342	0.183258	-0.804014	0.421389	0.601864
AIFM3	5.14929	0.791245	0.505969	1.56382	0.11786	0.256871
AIG1	188.416	0.354434	0.161443	2.19542	0.0281337	0.0920652
MAOA	71.2364	-2.67131	0.492767	-5.42103	5.92561e-08	1.75211e-06
AIM1L	4.07277	0.348847	0.836947	0.416809	0.676818	0.799686
AIM2	3.51237	-0.00874672	0.568253	-0.0153923	0.987719	0.9928
AIMP1	321.16	-0.469761	0.11466	-4.097	4.18531e-05	0.000484557
AIMP2	14.9644	0.0578846	0.27003	0.214363	0.830264	0.899772
AIP	248.812	-0.198675	0.240458	-0.826234	0.408672	0.589846
AIPL1	1.73438	1.0312	1.439	0.716609	0.473616	0.648247
AIRE	2.37609	1.07694	0.820476	1.31257	0.189326	0.354715
AIRN	4.83234	-0.226491	0.438642	-0.516346	0.605613	0.748572
AJAP1	2.61971	1.73931	0.789981	2.20171	0.0276857	0.0910616
AJUBA	24.8873	0.323681	0.222266	1.45628	0.145315	0.29653
AK1	466.917	0.68047	0.206316	3.29819	0.000973114	0.00659326
AK2	742.683	-0.651337	0.140125	-4.64826	3.34747e-06	5.7327e-05
AK3	241.904	-0.331848	0.215177	-1.54221	0.123022	0.264617
AK4	524.416	-0.436967	0.233097	-1.87461	0.0608461	0.160839
AK5	13.1427	0.729748	0.220073	3.31594	0.000913345	0.00628117
AK7	15.9228	-0.456586	0.217148	-2.10265	0.0354962	0.108788
HSD11B2	12.0377	-2.63236	0.555574	-4.73809	2.15746e-06	4.00859e-05
AKAP1	222.85	-0.972474	0.200044	-4.86131	1.16613e-06	2.33579e-05
AKAP10	206.434	-0.339785	0.239307	-1.41987	0.155644	0.310728
AKAP11	919.336	-0.0512738	0.170335	-0.301018	0.763401	0.857365
PLK2	34.3688	-2.6316	0.443473	-5.93406	2.95526e-09	1.27547e-07
AKAP13	1751.49	-0.264427	0.260033	-1.0169	0.309201	0.491682
AKAP14	6.56668	0.218552	0.527301	0.414473	0.678528	0.80114
AKAP17A	0.0459372	0.138274	2.96442	0.0466445	0.962797
AKAP2	2.56445	-0.530438	0.494453	-1.07278	0.283372	0.464151
AKAP3	18.3298	0.395816	0.262285	1.50911	0.131271	0.276762
AKAP4	1.29385	1.31567	1.66293	0.791178	0.42884	0.609282
AKAP5	64.4083	-0.664023	0.228777	-2.90249	0.00370208	0.0191408
AKAP6	46.0497	0.00109473	0.247561	0.00442205	0.996472	0.997955
AKAP7	58.9886	-0.562355	0.245214	-2.29332	0.0218294	0.0756279
AKAP8	224.763	-0.51947	0.136675	-3.80077	0.000144249	0.00137458
AKAP8L	212.892	-0.442228	0.247508	-1.78672	0.0739821	0.184814
AKAP9	2398.86	-0.275364	0.229684	-1.19888	0.230574	0.405585
AKD1	116.654	0.0852393	0.158479	0.53786	0.590673	0.737425
AKIP1	35.6436	0.416332	0.148283	2.80769	0.00498988	0.0242735
AKIRIN1	124.87	-0.133254	0.274388	-0.48564	0.627223	0.763656
AKIRIN2	115.108	-0.351294	0.166464	-2.11033	0.0348301	0.107254
AVPR1A	62.2922	-2.6254	0.535155	-4.90587	9.30152e-07	1.92936e-05
AKNAD1	28.9624	-0.228363	0.245286	-0.931006	0.35185	0.534594
AKR1A1	398.031	0.508791	0.300466	1.69334	0.0903908	0.213327
AKR1B1	152.22	0.731154	0.226721	3.2249	0.00126015	0.00812947
AKR1B10	1.40023	0.904647	1.05624	0.856478	0.391733	0.573246
AKR1B15	1.58976	0.736002	0.865319	0.850555	0.395016	0.57656
AKR1C1	72.4849	-0.071041	0.340447	-0.20867	0.834706	0.902908
LOC339894	16.2768	-2.61387	0.564423	-4.63104	3.63834e-06	6.12724e-05
AKR1C3	14.8613	0.693146	0.299235	2.31639	0.0205369	0.0720194
AKR1C4	5.59082	0.452586	0.492685	0.918612	0.358299	0.541315
AKR1C6P	3.6174	0.16094	0.419652	0.383508	0.701343	0.816009
AKR1CL1	6.87716	0.0280993	0.434474	0.0646743	0.948433	0.971264
AKR1D1	0.370636	0.402218	1.61156	0.249584	0.802909
AKR1E2	36.2032	-0.34397	0.356117	-0.965892	0.334098	0.518007
AKR7A2	127.275	0.393232	0.222883	1.7643	0.0776816	0.19141
LGALS8-AS1	5.90315	-2.60483	0.599498	-4.34503	1.3926e-05	0.000191609
AKR7A3	7.60346	-0.166518	0.441527	-0.377142	0.706068	0.819087
AKR7L	10.3884	0.260923	0.392007	0.665609	0.505661	0.673224
AKT1	558.114	0.47908	0.186826	2.56432	0.0103379	0.0429143
AKT1S1	100.666	-0.110744	0.27829	-0.397944	0.690672	0.808437
AKT2	487.205	0.318085	0.217401	1.46313	0.143433	0.293949
AKT3	1939.34	-0.589781	0.247569	-2.38229	0.0172055	0.0630597
AKTIP	53.1871	-0.0172667	0.201978	-0.0854879	0.931873	0.962526
ALAD	123.027	0.758519	0.187902	4.03678	5.41907e-05	0.000604356
ALAS1	84.0741	-0.048681	0.213943	-0.227542	0.820002	0.893885
ALAS2	4.15034	1.09207	0.644216	1.69519	0.0900398	0.212738
ALB	10.6385	0.159898	0.363582	0.439784	0.660094	0.787148
ALCAM	126.425	-0.664434	0.285943	-2.32366	0.0201437	0.0709885
ALDH16A1	46.2997	0.21551	0.219958	0.979778	0.327196	0.510856
ALDH18A1	539.721	0.221032	0.193137	1.14443	0.252446	0.430524
ALDH1A1	4.89431	0.892493	0.822921	1.08454	0.278124	0.45875
NR1D1	2578.95	-2.59641	0.428021	-6.06609	1.31062e-09	6.33695e-08
ALDH1A3	196.942	0.0666652	0.1563	0.426522	0.669728	0.794355
VEGFA	6619.21	-2.59339	0.286437	-9.05396	1.37872e-19	5.64659e-17
MIR548O2	1.97346	-2.58862	0.820672	-3.15427	0.001609	0.00985105
ALDH1L1-AS1	9.88483	-0.411486	0.476156	-0.864183	0.387487	0.56937
OPTC	34.317	-2.58395	0.314618	-8.21297	2.15781e-16	4.23833e-14
ALDH1L2	288.651	0.0847564	0.239277	0.354219	0.723175	0.830473
PAK3	11.6434	-2.5783	0.432084	-5.96713	2.4146e-09	1.07094e-07
ALDH3A1	3.20188	0.147894	0.731885	0.202073	0.83986	0.905938
OR13J1	1.71337	-2.57742	0.98476	-2.61731	0.00886257	0.0380539
ALDH3B1	57.1472	0.0802076	0.198872	0.403312	0.686719	0.805867
ALDH3B2	1.24293	1.03169	1.43816	0.717367	0.473148	0.647788
ALDH4A1	6.05109	-0.328019	0.416552	-0.787461	0.431012	0.61184
ALDH5A1	59.9177	-0.143833	0.197031	-0.730003	0.465388	0.641617
ALDH6A1	180.113	-0.982857	0.304973	-3.22277	0.00126958	0.00817878
ALDH7A1	147.52	0.0575341	0.158764	0.362389	0.717061	0.826198
ALDH8A1	6.00689	0.221005	0.348399	0.634346	0.525855	0.688995
ALDH9A1	137.451	-0.218053	0.312148	-0.698556	0.48483	0.657158
ALDOA	2668.13	-0.39605	0.182721	-2.16752	0.0301955	0.0966789
ALDOB	7.31252	-0.283473	0.45344	-0.625161	0.531866	0.693802
ALDOC	616.459	-0.396818	0.292206	-1.35801	0.17446	0.335658
ALG1	22.8798	0.883958	0.263814	3.35068	0.000806131	0.00566115
ALG10	42.8834	0.251231	0.363803	0.690568	0.489837	0.66098
ALG10B	138.041	0.228469	0.32567	0.701537	0.482968	0.655663
ALG11	69.2388	0.135322	0.25931	0.521855	0.601771	0.745511
ALG12	141.596	0.460943	0.249691	1.84605	0.0648847	0.168472
ALG13	338.512	0.0895904	0.135854	0.659463	0.509599	0.676454
TXNIP	5823.28	-2.56567	0.351076	-7.30803	2.71084e-13	3.14344e-11
ALG1L	1.6966	0.729357	0.686244	1.06283	0.287861	0.469087
ALG1L2	2.20487	-0.633871	0.645095	-0.982602	0.325803	0.509289
ALG1L9P	9.30437	0.278305	0.349732	0.795765	0.426169	0.606936
ALG2	222.789	-0.669905	0.162869	-4.11315	3.90297e-05	0.00045782
ALG3	86.7541	0.528496	0.373856	1.41364	0.157468	0.313002
ALG5	130.423	0.479403	0.178795	2.6813	0.00733373	0.0328907
ALG6	62.1347	0.402872	0.206622	1.94981	0.0511992	0.142028
ALG8	108.689	0.65012	0.225509	2.8829	0.0039403	0.0201132
ALG9	196.251	-0.387052	0.106026	-3.65053	0.0002617	0.00225419
ALK	8.74256	0.156247	0.335996	0.465027	0.641912	0.774304
ALKBH1	38.1215	-0.428499	0.277064	-1.54657	0.121967	0.263134
ALKBH2	61.0808	-0.431322	0.223824	-1.92706	0.0539723	0.147531
ALKBH3	100.584	-0.146163	0.141268	-1.03466	0.300829	0.48271
ALKBH4	21.0181	0.423703	0.204841	2.06845	0.0385979	0.115585
ALKBH5	806.16	-0.715125	0.169883	-4.20951	2.5593e-05	0.000319481
ALKBH6	23.5161	-0.130897	0.261553	-0.500463	0.616749	0.756455
ALKBH7	126.811	-0.246522	0.293359	-0.840341	0.400717	0.582363
ALKBH8	77.1496	0.118609	0.196128	0.604754	0.545343	0.704179
ALLC	1.9763	3.53894	1.68543	2.09973	0.0357529	0.109361
ALMS1	780.316	-0.12359	0.241953	-0.510801	0.609491	0.751382
ALMS1P	6.38636	-0.140248	0.349129	-0.401709	0.687898	0.806514
ALOX12	14.7395	-0.182971	0.204084	-0.896546	0.369961	0.55316
ALOX12B	2.49168	-0.662395	0.90432	-0.732478	0.463877	0.640359
ALOX12P2	13.5365	-0.399664	0.306478	-1.30405	0.192215	0.358626
ALOX15	2.7348	1.69078	1.08686	1.55565	0.119791	0.259961
ALOX15B	2.34519	1.69572	0.83816	2.02315	0.0430578	0.125427
ALOX15P1	0.296405	0.0901904	2.35643	0.0382742	0.969469
AKR7A2P1	32.213	-2.56034	0.525793	-4.86948	1.11893e-06	2.26242e-05
ERRFI1	5544.18	-2.54461	0.235018	-10.8273	2.55601e-27	3.07504e-24
ALOXE3	4.11696	0.995013	0.974049	1.02152	0.307007	0.489568
ALPI	0.935639	0.790887	1.59921	0.494549	0.620918
ALPK1	202.661	-0.186433	0.205065	-0.90914	0.363276	0.546262
ALPK2	17.898	-0.407518	0.479754	-0.84943	0.395642	0.577254
ALPK3	249.927	-0.534159	0.222828	-2.39718	0.0165219	0.0611244
HK2	841.177	-2.52608	0.261799	-9.64895	4.96635e-22	3.29646e-19
ALPP	1.36956	-0.294536	1.24301	-0.236953	0.812693	0.888483
ALPPL2	0.316797	0.922701	1.64838	0.559761	0.575643
ALS2	158.015	0.116828	0.286028	0.408448	0.682945	0.804049
ALS2CL	139.233	0.362062	0.183093	1.97748	0.0479878	0.135502
ALS2CR11	71.9424	0.517154	0.25373	2.03821	0.0415294	0.122232
ALS2CR12	10.3751	0.75693	0.267691	2.82762	0.00468947	0.0230628
ALS2CR8	221.62	-0.0671061	0.196028	-0.342329	0.732103	0.835965
ALX1	0.574871	0.617376	1.65202	0.37371	0.70862
ALX3	7.37905	-0.12451	0.410916	-0.303007	0.761885	0.856531
DHRS13	73.1549	-2.52062	0.22533	-11.1864	4.75595e-29	7.04209e-26
ALYREF	148.329	0.373327	0.179791	2.07646	0.0378517	0.114094
AMACR	4.31512	0.193064	0.33844	0.570454	0.56837	0.720942
AMBN	2.32466	0.518349	0.824182	0.628925	0.529398	0.691623
AMBP	2.71985	0.899258	0.60669	1.48224	0.138277	0.286697
AMBRA1	136.576	-0.140895	0.154919	-0.909476	0.363099	0.546209
AMD1	317.732	0.0178875	0.25988	0.0688299	0.945125	0.969038
AMDHD1	6.6116	-0.25432	0.396163	-0.641958	0.520901	0.684798
AMDHD2	16.1632	-0.134053	0.221698	-0.604667	0.5454	0.704179
AMELX	1.27749	1.1641	1.15729	1.00589	0.314469	0.496898
AMELY	0.0432411	-0.486886	2.96442	-0.164243	0.86954
AMER1	103.127	0.196911	0.145025	1.35778	0.174534	0.335658
AMER2	1.51317	1.57328	1.18945	1.32269	0.185937	0.350544
AMER3	2.09818	0.998708	1.1174	0.89378	0.37144	0.554172
AMFR	559.537	-0.252789	0.268161	-0.942674	0.345848	0.528687
AMH	3.38321	-0.225594	0.49522	-0.455544	0.648718	0.778371
AMHR2	1.97231	0.0767367	0.78275	0.0980348	0.921905	0.956997
AMICA1	2.10475	0.432507	1.33449	0.324099	0.745863	0.845332
AMIGO1	16.7645	-0.569283	0.35866	-1.58725	0.112456	0.248912
AMIGO2	60.9838	0.170137	0.292902	0.580865	0.561331	0.716374
AMIGO3	47.7347	-0.596595	0.192917	-3.09251	0.00198474	0.0116761
AMMECR1	40.8777	0.974268	0.216272	4.50482	6.64286e-06	0.000102623
AMMECR1L	118.376	-0.2348	0.206989	-1.13436	0.256644	0.435293
AMN	2.78156	-0.502707	0.490096	-1.02573	0.305018	0.487204
AMN1	32.5882	0.0106899	0.1397	0.0765204	0.939005	0.965953
AMOT	124.502	0.164593	0.145721	1.1295	0.258685	0.437791
AMOTL1	1412.69	-0.0945603	0.194293	-0.486688	0.626479	0.763186
AMOTL2	238.783	0.0508485	0.199901	0.254368	0.799211	0.879288
AMPD1	2.30483	-0.577094	0.914611	-0.630972	0.528059	0.690548
AMPD2	275.671	-0.0423504	0.140125	-0.302232	0.762475	0.856904
TNFRSF1B	53.169	-2.5184	0.459724	-5.47807	4.29991e-08	1.31588e-06
AMPH	44.5283	0.632127	0.287383	2.19959	0.0278357	0.0913883
AMT	192.823	-0.0592717	0.32336	-0.183299	0.854563	0.915071
ACPP	7.69763	-2.50846	0.793777	-3.16015	0.00157687	0.00970061
AMY1A	0
AMY1B	0
AMY1C	0
AMY2A	0.584423	-0.74654	1.22119	-0.611321	0.540987
AMY2B	173.313	-0.32866	0.189079	-1.73822	0.0821725	0.198886
AMZ1	13.9672	-0.965329	0.316949	-3.04569	0.00232148	0.013264
AMZ2	229.919	-0.00695245	0.196469	-0.035387	0.971771	0.984107
AMZ2P1	100.335	-0.693103	0.204057	-3.39662	0.000682229	0.00492028
ANAPC1	121.479	-0.272959	0.19063	-1.43188	0.152178	0.306249
ANAPC10	47.1584	-0.1984	0.186988	-1.06103	0.288676	0.469992
ANAPC11	99.2911	0.60303	0.261174	2.30892	0.0209479	0.0732074
ANAPC13	78.2129	-0.0535673	0.206326	-0.259625	0.795153	0.877234
ANAPC15	6.82837	0.0376565	0.322112	0.116905	0.906935	0.947907
ANAPC16	799.958	-0.0730088	0.291989	-0.25004	0.802557	0.881698
ANAPC1P1	1.34737	-0.307491	0.763643	-0.402664	0.687196	0.806155
ANAPC2	64.9947	-0.0578027	0.124777	-0.463249	0.643186	0.774926
ANAPC4	170.143	0.0843192	0.189942	0.443921	0.6571	0.78489
ANAPC5	387.575	0.273099	0.262255	1.04135	0.297714	0.479075
ANAPC7	154.361	0.355946	0.124848	2.85105	0.00435757	0.0218037
ANG	151.963	-0.542904	0.304838	-1.78096	0.0749195	0.18667
ANGEL1	89.4673	-0.0441204	0.157874	-0.279466	0.779887	0.867238
ANGEL2	247.036	0.0347779	0.123396	0.281839	0.778067	0.866374
MIR23A	8.12941	-2.48619	0.512444	-4.85164	1.22446e-06	2.43853e-05
ANGPT2	42.4302	0.578239	0.195206	2.9622	0.00305445	0.016562
ANGPT4	0.910861	0.906563	1.13978	0.795383	0.426391
ALDH1L1	145.16	-2.48158	0.324638	-7.64415	2.1033e-14	2.999e-12
STAC2	199.08	-2.47959	0.338035	-7.33532	2.21194e-13	2.62825e-11
ANGPTL3	23.5343	0.294997	0.229408	1.28591	0.198475	0.36654
LONRF3	64.7988	-2.4785	0.317218	-7.81323	5.57426e-15	8.795e-13
ANGPTL5	154.197	0.524742	0.227838	2.30314	0.0212711	0.0740544
ANGPTL6	31.8175	0.304708	0.324598	0.938722	0.347873	0.530982
C5orf27	127.418	-2.46338	0.583407	-4.2224	2.41716e-05	0.000304104
ANHX	0.983226	1.38449	1.4899	0.929252	0.352759
ANK1	8.16753	0.89718	0.56891	1.57702	0.114792	0.252434
ANK2	577.255	0.0346069	0.26472	0.13073	0.895989	0.94199
ANK3	1488.46	0.839096	0.395202	2.12321	0.0337364	0.104707
ANKAR	170.717	-0.316859	0.278064	-1.13952	0.254486	0.432968
ANKDD1A	69.9149	-0.100682	0.125544	-0.801965	0.422573	0.602974
ITPRIP	543.433	-2.46329	0.291074	-8.46277	2.611e-17	6.09723e-15
ANKEF1	13.3535	0.660646	0.245745	2.68834	0.00718085	0.0323256
ANKFN1	2.23571	1.32089	0.987062	1.3382	0.180831	0.34426
ANKFY1	276.027	0.21017	0.121267	1.73312	0.083075	0.200445
ANKH	4541.45	0.967348	0.198289	4.87849	1.06902e-06	2.17751e-05
ANKHD1	176.12	-0.258951	0.355645	-0.728116	0.466543	0.642657
ANKHD1-EIF4EBP3	3.83995	-0.685586	0.366789	-1.86916	0.061601	0.162188
ANKIB1	448.687	0.000107329	0.170404	0.000629853	0.999497	0.999693
ANKK1	7.27006	0.0810939	0.368555	0.220032	0.825846	0.89711
ANKLE1	8.37826	0.492291	0.412014	1.19484	0.232149	0.407425
ANKLE2	298.081	0.199043	0.0977424	2.03641	0.0417096	0.122613
ANKMY1	34.3732	0.0915583	0.1811	0.505568	0.61316	0.753763
ANKMY2	115.851	-0.144581	0.212664	-0.679857	0.496595	0.666222
ANKRA2	153.154	-0.469098	0.243525	-1.92628	0.054069	0.147723
ANKRD1	2.86667	0.971251	0.652203	1.48918	0.136439	0.284171
ANKRD10	684.076	0.348946	0.229247	1.52214	0.127973	0.271954
ANKRD11	522.471	-0.443265	0.230989	-1.91899	0.0549853	0.149324
ANKRD12	1242.7	-0.621902	0.212445	-2.92736	0.00341853	0.0180382
ANKRD13A	240.105	0.061373	0.0993326	0.617854	0.536672	0.697293
ANKRD13B	48.0419	0.17362	0.350914	0.494765	0.620766	0.759157
ANKRD13C	232.98	-0.237506	0.198287	-1.19779	0.230998	0.406146
ANKRD13D	96.5059	0.651283	0.321945	2.02297	0.0430766	0.125463
ANKRD16	37.0284	-0.0757993	0.176774	-0.428792	0.668074	0.793127
ANKRD17	986.665	0.0577105	0.145142	0.397614	0.690914	0.808573
ANKRD18A	1.77109	0.779193	1.231	0.632978	0.526748	0.689803
ANKRD18B	2.95493	1.66483	1.34426	1.23847	0.21554	0.387063
ANKRD18DP	2.20719	0.788446	1.11036	0.710084	0.477652	0.651248
ANKRD19P	42.9845	0.217302	0.356155	0.610134	0.541773	0.701459
ANKRD2	5.7318	0.110937	0.380647	0.291443	0.770713	0.862376
ANKRD20A1	0.0951863	0.42681	2.96442	0.143978	0.885518
ANKRD20A11P	1.68497	-2.18683	1.11732	-1.95722	0.0503219	0.140241
ANKRD20A12P	2.22116	1.19258	0.614398	1.94105	0.0522524	0.144243
ANKRD20A19P	2.3663	1.02517	0.945032	1.0848	0.278009	0.458687
ANKRD20A2	0
ANKRD20A3	0
ANKRD20A4	1.77153	0.314907	0.714227	0.440907	0.659281	0.786471
ANKRD20A5P	4.19372	1.02661	0.772236	1.3294	0.183716	0.347929
ANKRD20A8P	1.89927	1.54298	1.06254	1.45217	0.146455	0.298281
ANKRD20A9P	18.3851	0.898179	0.527686	1.70211	0.088735	0.210586
ANKRD22	2.43479	0.582415	1.01993	0.571036	0.567975	0.720843
ANKRD23	24.9639	-0.183754	0.218276	-0.841844	0.399875	0.581432
ANKRD24	27.0484	-0.600224	0.345835	-1.73558	0.0826388	0.199649
ANKRD26	282.377	-0.133444	0.285205	-0.467886	0.639866	0.773181
ANKRD26P1	4.04719	0.244302	0.806204	0.303028	0.761869	0.856531
ANKRD26P3	0.852658	0.153735	1.61167	0.0953887	0.924006
ANKRD27	99.7196	0.492061	0.255696	1.9244	0.0543041	0.148164
ANKRD28	675.631	-0.22076	0.300746	-0.734042	0.462923	0.639842
ANKRD29	3.21453	-0.777762	0.648532	-1.19927	0.230424	0.405359
ANKRD30A	3.23018	1.42261	1.17733	1.20834	0.226916	0.40113
ANKRD30B	2.34438	2.58952	1.31586	1.96793	0.0490763	0.137687
ANKRD30BL	513.943	0.122823	0.658632	0.186481	0.852067	0.91358
ANKRD30BP2	2.33139	1.91997	1.34815	1.42415	0.154402	0.309173
OPRK1	10.3133	-2.46098	0.833455	-2.95275	0.0031496	0.016925
ANKRD31	31.594	-0.0224346	0.203348	-0.110326	0.912151	0.950983
ANKRD32	38.4496	0.185613	0.303677	0.611217	0.541056	0.70107
ANKRD33	1.06721	0.336748	1.51382	0.222449	0.823964
ANKRD33B	4.71554	1.01979	0.814197	1.25251	0.210384	0.381033
ANKRD34A	18.499	-0.320513	0.285259	-1.12359	0.261189	0.440677
ANKRD34B	2.51468	1.83191	1.26197	1.45162	0.146606	0.298469
ANKRD34C	1.338	-0.405312	1.45234	-0.279074	0.780188	0.86727
ANKRD35	160.419	0.493346	0.337931	1.4599	0.144318	0.295277
ANKRD36	462.603	0.0230707	0.216624	0.106501	0.915185	0.95301
ANKRD36B	210.947	-0.280481	0.215942	-1.29887	0.193988	0.360815
ANKRD36BP1	181.975	0.0724035	0.563354	0.128522	0.897736	0.943311
ANKRD36BP2	2.9531	1.50525	1.01048	1.48963	0.136322	0.28399
TBC1D3P1-DHX40P1	2.56099	-2.45544	0.893675	-2.74758	0.00600375	0.0281653
ANKRD39	28.4784	0.225302	0.349576	0.644501	0.51925	0.683656
ANKRD40	210.061	0.337845	0.166502	2.02907	0.042451	0.124129
C2CD4B	3.39671	-2.44296	0.885739	-2.7581	0.00581377	0.0274557
ANKRD44	79.1854	0.164741	0.174524	0.94394	0.3452	0.528032
ANKRD45	5.90954	0.676391	0.390481	1.7322	0.0832381	0.20074
ANKRD46	74.0095	-0.114077	0.262809	-0.434069	0.664239	0.790288
ANKRD49	64.3362	0.717625	0.204963	3.50124	0.000463101	0.003593
ANKRD50	415.286	0.926694	0.313061	2.96011	0.00307533	0.0166518
ANKRD52	139.439	0.883566	0.146433	6.03393	1.60017e-09	7.47615e-08
ANKRD53	7.97241	0.329095	0.370021	0.889394	0.373791	0.556509
ANKRD54	89.5926	0.0362719	0.233516	0.155329	0.876562	0.929843
ANKRD55	1.13236	1.46202	1.33126	1.09822	0.272108	0.452931
ANKRD6	69.6422	-0.0818859	0.136556	-0.599653	0.548738	0.706555
ANKRD61	14.0478	0.793681	0.441927	1.79595	0.0725019	0.182049
ANKRD62P1-PARP4P3	3.44271	0.904957	0.669906	1.35087	0.176736	0.338608
ANKRD63	0.4365	0.560778	2.01573	0.2782	0.780859
ANKRD65	53.8794	0.931603	0.279595	3.33197	0.000862338	0.00599463
ANKRD66	0.526656	0.818505	1.799	0.454979	0.649125
ANKRD7	5.00812	1.04686	0.470202	2.2264	0.0259873	0.0866199
ANKRD9	60.6805	-0.590834	0.43513	-1.35783	0.174516	0.335658
ANKS1A	122.464	-0.0919696	0.0982907	-0.93569	0.349433	0.532055
ANKS1B	105.598	-0.654583	0.31218	-2.09681	0.0360101	0.109935
ANKS3	88.9557	0.106215	0.159631	0.665381	0.505807	0.673278
ANKS4B	2.03783	0.975961	1.07593	0.907084	0.364363	0.547468
ANKS6	143.853	0.403822	0.108969	3.70585	0.00021068	0.00188535
ANKUB1	1.64036	2.16628	1.53993	1.40674	0.159505	0.315518
BHLHE40	5430.19	-2.43808	0.238936	-10.2039	1.90412e-24	1.66602e-21
IRF4	22.9282	-2.42888	0.514871	-4.71745	2.3882e-06	4.36152e-05
BTG2	915.496	-2.42832	0.346724	-7.00362	2.49428e-12	2.21255e-10
ANO10	88.0749	0.349186	0.194578	1.79459	0.0727195	0.182477
ANO2	4.51401	-0.40492	0.470683	-0.860282	0.389634	0.571085
ANO3	3.57903	1.75617	0.943009	1.8623	0.0625603	0.163974
ANO4	2.35354	2.20333	0.977302	2.2545	0.0241648	0.0818058
ANO5	7.4861	1.27695	0.517573	2.46719	0.0136177	0.0528145
ANO6	366.189	-0.0921161	0.247107	-0.372778	0.709313	0.821344
ANO7	26.2633	-0.231317	0.189852	-1.21841	0.223069	0.396368
ANO8	43.4705	0.966034	0.328452	2.94117	0.00326976	0.017455
ANO9	2.59141	1.25815	0.762726	1.64955	0.0990356	0.227107
ANP32A	345.025	-0.377329	0.137159	-2.75103	0.00594077	0.0279321
ANP32A-IT1	41.0642	-0.351403	0.246525	-1.42543	0.154033	0.308756
ANP32AP1	9.71797	-0.0177729	0.328873	-0.0540418	0.956902	0.975604
ANP32B	416.06	-0.59129	0.302255	-1.95627	0.0504338	0.140431
ANP32C	5.62879	-0.0519156	0.349456	-0.148561	0.8819	0.933384
ANP32D	1.60535	-0.146744	0.480978	-0.305094	0.760294	0.855592
ANP32E	515.245	-0.413025	0.121136	-3.4096	0.000650584	0.0047526
MSMP	391.337	-2.41958	0.691851	-3.49725	0.000470081	0.00363689
C11orf35	10.9657	-2.41757	0.403462	-5.99207	2.07185e-09	9.4059e-08
ANTXR2	203.589	0.725649	0.290306	2.4996	0.0124334	0.0493058
ANXA1	3221.73	0.338713	0.265543	1.27555	0.202115	0.37102
ANXA10	1.27859	2.52285	1.18762	2.1243	0.0336451	0.104571
ANXA11	341.005	-0.0295307	0.125931	-0.2345	0.814597	0.889706
ANXA13	1.63698	3.01309	1.48255	2.03238	0.0421157	0.123529
ANXA2	1114.02	0.77	0.19897	3.86994	0.000108863	0.00108267
ANXA2P1	13.1091	0.256507	0.449068	0.571199	0.567865	0.720841
ANXA2P2	406.154	0.603925	0.422836	1.42827	0.153214	0.307663
ANXA2P3	55.1645	1.5927	1.01828	1.5641	0.117794	0.256756
ANXA2R	17.9706	-0.570708	0.269925	-2.11432	0.0344878	0.106438
ANXA3	2.03255	0.80773	1.02711	0.786413	0.431625	0.612422
ANXA4	534.387	0.345309	0.141889	2.43365	0.0149474	0.0565714
ANXA5	1541.68	0.189272	0.114292	1.65604	0.0977139	0.225122
ANXA6	631.846	-0.137993	0.129383	-1.06655	0.286177	0.467268
ANXA7	614.398	-0.0342176	0.119051	-0.287419	0.773792	0.864213
ANXA8	0
ANXA8L1	0
ANXA8L2	0.724041	0.433191	0.86736	0.499436	0.617473
ANXA9	21.4767	-0.0394861	0.405757	-0.0973145	0.922477	0.957392
APOBEC3H	3.36599	-2.41324	0.70179	-3.43869	0.000584537	0.00436792
AOAH-IT1	0.843739	1.49013	1.14814	1.29787	0.194334
CLDN5	26.4466	-2.4086	0.489355	-4.92199	8.56678e-07	1.79828e-05
MYZAP	34.9398	-2.40137	0.30285	-7.92923	2.20509e-15	3.69094e-13
AOC4	1.11483	0.816733	0.902058	0.905411	0.365247
AOX1	277.09	-0.996899	0.257839	-3.86637	0.000110469	0.00109609
AOX2P	17.8977	0.0423712	0.230889	0.183514	0.854395	0.914951
AP1AR	62.4685	-0.318741	0.262172	-1.21577	0.224074	0.397567
AP1B1	185.822	0.657192	0.197398	3.32928	0.000870722	0.00603983
AP1B1P1	0.162017	0.715347	2.96442	0.241311	0.809314
AP1G1	569.65	-0.0805602	0.154339	-0.52197	0.601691	0.745491
AP1G2	234.938	-0.00322945	0.193634	-0.0166781	0.986693	0.99252
AP1M1	127.048	0.207014	0.10502	1.97118	0.0487031	0.137019
AP1M2	1.78118	1.1228	0.837005	1.34145	0.179773	0.342857
AP1S1	26.9954	0.916939	0.393722	2.3289	0.0198645	0.070263
AP1S2	96.4144	0.468268	0.226133	2.07076	0.0383809	0.11522
HERC5	85.1711	-2.40033	0.293358	-8.18224	2.7862e-16	5.36315e-14
AP2A1	167.867	-0.0578807	0.150212	-0.385326	0.699996	0.815088
AP2A2	136.446	-0.101319	0.143254	-0.707273	0.479397	0.652842
AP2B1	501.958	0.0334643	0.284196	0.117751	0.906265	0.947533
AP2M1	749.553	0.684551	0.203534	3.36332	0.0007701	0.0054579
AP2S1	145.828	0.988747	0.323274	3.05854	0.0022242	0.0128223
AP3B1	491.93	0.0240677	0.16604	0.144951	0.884749	0.934942
KIAA1683	113.158	-2.39914	0.336849	-7.12231	1.06134e-12	1.03705e-10
AP3D1	528.177	0.0222969	0.183745	0.121347	0.903416	0.946335
AP3M1	223.724	0.854904	0.14777	5.78538	7.23494e-09	2.82486e-07
AP3M2	75.1371	0.0358771	0.166057	0.216052	0.828947	0.898902
AP3S1	399.458	0.579662	0.184309	3.14505	0.00166057	0.0101153
AP3S2	9.99777	-0.665191	0.343277	-1.93777	0.0526514	0.145053
AP4B1	115.924	0.551385	0.202448	2.72359	0.00645757	0.0297515
AP4B1-AS1	14.8273	0.0501285	0.432893	0.115799	0.907812	0.948613
AP4E1	160.481	0.536545	0.216442	2.47894	0.0131775	0.0515033
AP4M1	53.1717	0.012669	0.216138	0.0586154	0.953258	0.973505
AP4S1	80.7572	-0.0683111	0.133972	-0.509891	0.610128	0.751694
AP5B1	69.6497	0.0624773	0.206991	0.301835	0.762778	0.857084
AP5M1	135.519	0.566542	0.221889	2.55327	0.0106717	0.0440248
AP5S1	35.1015	0.122099	0.160015	0.763046	0.445436	0.624714
AP5Z1	69.0601	-0.357796	0.14088	-2.53971	0.0110943	0.0453599
APAF1	157.226	0.323384	0.365536	0.884685	0.376327	0.559073
APBA1	31.118	-0.0360758	0.199549	-0.180787	0.856535	0.916173
APBA2	3.93427	0.779381	0.634573	1.2282	0.219373	0.391805
APBA3	58.2582	-0.246916	0.236659	-1.04334	0.29679	0.478164
APBB1	191.096	-0.95894	0.177617	-5.39893	6.7038e-08	1.95221e-06
HES1	875.438	-2.39386	0.325328	-7.35829	1.86277e-13	2.25512e-11
APBB2	300.366	0.117922	0.179667	0.656336	0.511608	0.678057
APBB3	175.881	0.0686108	0.334037	0.205399	0.83726	0.904147
APC	518.24	0.121129	0.182991	0.661939	0.50801	0.67523
APC2	14.1364	0.330639	0.259752	1.27291	0.203052	0.372002
APCDD1	29.2635	0.00104754	0.239033	0.00438238	0.996503	0.997955
APCDD1L	28.3381	0.75423	0.457582	1.64829	0.0992926	0.227615
APCDD1L-AS1	5.42418	0.384509	0.515932	0.74527	0.456108	0.634183
APCS	0.644105	1.61868	1.84482	0.877419	0.380259
APEH	123.413	0.288788	0.150801	1.91503	0.0554892	0.150227
APEX1	260.879	0.137172	0.19797	0.692894	0.488376	0.660026
APEX2	27.1707	0.479844	0.170111	2.82077	0.0047908	0.0234532
APH1A	336.925	0.361281	0.164186	2.20044	0.0277755	0.0912841
APH1B	202.882	-0.26633	0.131757	-2.02137	0.0432418	0.125763
API5	247.732	0.097622	0.208109	0.46909	0.639005	0.772432
APIP	32.6936	0.196351	0.194499	1.00952	0.312724	0.494872
APITD1	17.4232	0.930838	0.377036	2.46883	0.0135555	0.0526706
APITD1-CORT	0.0175984	0.138274	2.96442	0.0466445	0.962797
APLF	211.956	-0.209286	0.195983	-1.06788	0.285575	0.466563
APLN	35.5095	-0.910037	0.352358	-2.58271	0.00980285	0.0411818
APLNR	4.05834	0.375797	0.978409	0.38409	0.700912	0.815687
APLP1	4.77087	0.849471	0.596018	1.42524	0.154087	0.308832
APLP2	2549.37	0.538713	0.210904	2.5543	0.0106402	0.0439135
BRE-AS1	14.6655	-2.38871	0.36038	-6.6283	3.39575e-11	2.38558e-09
APOA1	0.762458	-1.04486	0.796344	-1.31207	0.189497
APOA1BP	107.444	0.376915	0.314497	1.19847	0.230735	0.405796
APOA2	0.578417	-0.453681	1.3871	-0.327072	0.743614
APOA4	0.513613	0.55255	1.3261	0.416674	0.676917
APOA5	2.54679	0.350419	0.837802	0.418259	0.675757	0.7988
APOB	37.7917	-0.0379066	0.218485	-0.173498	0.86226	0.919945
APOBEC1	0.403184	0.879901	1.80502	0.487474	0.625922
APOBEC2	19.7358	0.018949	0.210567	0.0899907	0.928295	0.960479
APOBEC3A	0.486875	2.22773	2.33002	0.956097	0.339023
APOBEC3A_B	0
PFKFB3	4472.91	-2.38765	0.204214	-11.6919	1.402e-31	2.99857e-28
APOBEC3C	34.6899	0.727018	0.354789	2.04915	0.0404471	0.119669
APOBEC3D	7.63314	0.620251	0.391847	1.58289	0.113446	0.250198
APOBEC3F	28.9809	-0.0762215	0.258007	-0.295424	0.76767	0.860121
APOBEC3G	18.6236	0.0848923	0.244694	0.346932	0.728642	0.833776
ATOH8	610.923	-2.38337	0.325913	-7.31292	2.61406e-13	3.08699e-11
APOBEC4	3.33248	0.343538	0.565359	0.607645	0.543423	0.702537
APOBR	4.27162	1.36441	0.848662	1.60772	0.107897	0.241595
APOC1	1.51695	2.17166	0.9139	2.37625	0.0174896	0.0638745
APOC1P1	0.909595	3.00147	1.84245	1.62906	0.1033
APOC2	0
APOC3	0.23229	0.721885	2.16627	0.333238	0.738954
APOC4	0
APOC4-APOC2	0.203159	0.541431	1.91918	0.282116	0.777855
MTFP1	58.4138	-2.37809	0.232016	-10.2497	1.18727e-24	1.08828e-21
FOSL2	1048.74	-2.37692	0.287253	-8.27467	1.28814e-16	2.65678e-14
FUT3	3.166	-2.3567	0.718772	-3.27879	0.00104254	0.0069656
APOH	1.41401	0.739658	1.35116	0.547425	0.584087	0.732401
APOL1	57.3487	0.763697	0.247902	3.08064	0.00206557	0.0120815
APOL2	180.408	-0.333956	0.170776	-1.95552	0.0505219	0.140575
APOL3	201.575	-0.670107	0.280042	-2.39288	0.0167168	0.0616676
APOL4	7.83067	-0.179178	0.630877	-0.284014	0.7764	0.865619
APOL5	1.62548	0.79352	1.19717	0.662832	0.507438	0.674703
APOL6	213.342	-0.444763	0.28346	-1.56905	0.116637	0.254898
APOLD1	60.8239	-0.64991	0.190873	-3.40493	0.000661811	0.00481735
APOM	16.1159	-0.472956	0.290021	-1.63077	0.10294	0.233688
APOO	15.0561	0.548769	0.195305	2.8098	0.00495729	0.0241394
APOOL	102.032	0.316062	0.157472	2.0071	0.0447394	0.128916
APOPT1	102.725	0.179058	0.158851	1.12721	0.259655	0.438658
APP	1854.23	0.372575	0.12058	3.08986	0.00200249	0.0117554
APPBP2	401.909	-0.123631	0.143089	-0.864013	0.387581	0.569464
APPL1	520.662	-0.151569	0.241943	-0.626467	0.531008	0.693116
APPL2	310.04	0.0913267	0.132208	0.690781	0.489703	0.660891
APRT	95.234	0.257448	0.300458	0.856854	0.391526	0.573098
APTX	129.179	-0.139339	0.110154	-1.26495	0.205891	0.375336
STC2	4389.51	-2.34863	0.387217	-6.06541	1.31619e-09	6.33695e-08
AQP10	2.04176	-1.71964	0.720328	-2.38731	0.0169724	0.0624549
AQP11	23.6849	-0.226145	0.261804	-0.863795	0.3877	0.569552
AQP12A	0.183314	-1.01753	2.96314	-0.343396	0.7313
AQP12B	0.453471	0.958181	2.027	0.47271	0.63642
AQP2	1.81	1.00524	0.93997	1.06944	0.28487	0.465846
MIR3190	2.09539	-2.34106	0.788443	-2.96922	0.00298555	0.0162617
AQP4	2.28266	1.23197	0.96997	1.27011	0.204044	0.373137
AQP4-AS1	1.68136	1.90007	1.37766	1.3792	0.167833	0.326887
AQP5	2.65912	-0.629194	0.68916	-0.912987	0.361249	0.544313
AQP6	12.7506	0.393538	0.388948	1.0118	0.311633	0.49392
AQP7	7.2017	-0.186235	0.394261	-0.472366	0.636666	0.770669
AQP7P1	27.8961	0.242645	0.453134	0.535483	0.592316	0.738582
AQP7P3	0.81649	0.0104271	1.05372	0.00989545	0.992105
AQP8	2.01645	1.01985	0.815946	1.2499	0.211336	0.38208
AQP9	2.16588	-0.231485	0.896597	-0.258182	0.796267	0.877854
AQPEP	603.575	0.859884	0.363944	2.36268	0.0181434	0.0656595
AQR	300.817	-0.198084	0.237225	-0.835004	0.403715	0.58491
AR	251.394	-0.776727	0.197623	-3.93035	8.48227e-05	0.000883523
ARAF	181.838	-0.254019	0.233999	-1.08556	0.277675	0.458403
ARAP1	614.485	-0.506552	0.266086	-1.90371	0.0569477	0.153248
ARAP2	137.957	-0.56136	0.393798	-1.4255	0.154013	0.308755
ARAP3	34.7941	0.474138	0.180319	2.62944	0.00855245	0.0370696
ARC	4.62406	-0.952323	0.605745	-1.57215	0.115915	0.25384
ARCN1	951.491	-0.283976	0.202167	-1.40466	0.160123	0.316408
AREG	0.623643	0.304969	1.8212	0.167456	0.867012
ARF1	869.503	0.102401	0.0992074	1.0322	0.301981	0.483878
ARF3	413.822	0.450131	0.165296	2.72319	0.00646557	0.0297639
ARF4	1022.34	0.432406	0.169453	2.55177	0.0107177	0.0441388
ARF5	112.877	0.318901	0.157729	2.02183	0.0431937	0.125651
ARF6	390.149	0.145479	0.179714	0.809502	0.418226	0.598946
ARFGAP1	258.894	0.0175092	0.147753	0.118503	0.905669	0.947533
ARFGAP2	203.551	-0.553767	0.207281	-2.67157	0.00754963	0.0336446
ARFGAP3	818.925	-0.313294	0.166886	-1.8773	0.0604774	0.160172
ARFGEF1	1042.66	-0.0454576	0.167864	-0.2708	0.786545	0.871679
ARFGEF2	1244.54	-0.526095	0.208213	-2.52672	0.0115132	0.0466369
ARFIP1	197.752	0.136686	0.114199	1.1969	0.231344	0.40635
ARFIP2	299.645	-0.440257	0.174095	-2.52883	0.0114442	0.0464475
ARFRP1	119.338	-0.205107	0.192171	-1.06731	0.28583	0.466939
ARG1	9.62299	0.000241157	0.397992	0.000605934	0.999517	0.999693
ARG2	62.7607	0.275779	0.185239	1.48878	0.136546	0.284303
ARGFX	3.57012	1.60905	1.29003	1.24729	0.212289	0.383282
ARGFXP2	4.79524	1.3792	0.564228	2.4444	0.0145094	0.0553273
ARGLU1	932.28	-0.000308838	0.287426	-0.0010745	0.999143	0.999558
ARHGAP1	553.614	0.790491	0.319537	2.47386	0.0133661	0.0521063
LOC100506801	14.4422	-2.34014	0.364807	-6.41473	1.4107e-10	8.43307e-09
ARHGAP11A	30.5028	0.970625	0.402227	2.41313	0.0158162	0.05907
RARA	700.158	-2.33743	0.353472	-6.61279	3.77146e-11	2.63989e-09
ARHGAP12	286.999	-0.417427	0.298492	-1.39845	0.161977	0.318967
ARHGAP15	1.15507	0.779378	0.765473	1.01817	0.308599	0.491181
ARHGAP17	191.022	-0.108395	0.183415	-0.590979	0.554534	0.71081
MIR3609	5.0821	-2.33576	0.907085	-2.57502	0.0100234	0.0418254
ARHGAP19	36.4502	-0.408799	0.259944	-1.57264	0.115802	0.253765
ARHGAP19-SLIT1	0.188746	0.0901868	2.96442	0.030423	0.97573
ARHGAP20	27.5748	-0.754966	0.324689	-2.3252	0.0200615	0.0707812
ARHGAP21	590.766	0.0742211	0.148912	0.498424	0.618185	0.757271
ARHGAP22	67.0994	0.356783	0.226597	1.57452	0.115366	0.253301
ARHGAP23	333.549	-0.200423	0.238749	-0.839471	0.401205	0.582636
ARHGAP24	96.3244	0.299506	0.198607	1.50803	0.131547	0.2771
ARHGAP25	9.05998	0.528204	0.342338	1.54293	0.122847	0.264432
ARHGAP26	69.2426	-0.905812	0.244175	-3.70968	0.00020752	0.001864
ARHGAP26-AS1	1.36667	0.0570085	0.791758	0.0720024	0.9426	0.967841
ARHGAP27	24.2241	-0.104541	0.421298	-0.24814	0.804026	0.882517
ARHGAP28	46.4222	0.812871	0.367125	2.21415	0.0268182	0.0887898
ARHGAP29	432.814	-0.971998	0.345074	-2.81678	0.00485076	0.0236951
ARHGAP30	19.7261	0.390838	0.256113	1.52604	0.127	0.270573
ARHGAP31	215.015	0.309722	0.155534	1.99134	0.0464432	0.13254
ARHGAP32	234.104	-0.461712	0.107485	-4.29561	1.7421e-05	0.000229998
ARHGAP33	31.4256	-0.109005	0.339843	-0.320752	0.748398	0.847058
ARHGAP35	481.174	-0.26349	0.123708	-2.12994	0.0331765	0.103654
ARHGAP36	1.22813	1.93327	1.31222	1.47328	0.140675	0.289952
ARHGAP39	19.2902	0.258149	0.273047	0.945438	0.344435	0.527491
ARHGAP4	14.6944	0.46446	0.313246	1.48273	0.138145	0.286517
ARHGAP40	2.7306	2.80897	1.17835	2.38382	0.0171342	0.0628699
ARHGAP42	232.116	-0.698858	0.347244	-2.01259	0.0441582	0.12761
TCTEX1D4	27.7702	-2.3264	0.39761	-5.85095	4.88785e-09	2.01902e-07
ARHGAP5	1525.4	-0.367239	0.216241	-1.69829	0.0894539	0.211848
ARHGAP5-AS1	25.4219	0.126879	0.211411	0.600156	0.548402	0.706241
ARHGAP6	39.4494	-0.414783	0.282065	-1.47052	0.141421	0.291021
ARHGAP8	0.430563	-1.04412	1.25755	-0.830284	0.406378
SLCO4A1	8.07337	-2.32395	0.641105	-3.62491	0.000289066	0.00243404
ARHGDIA	434.183	-0.412012	0.2399	-1.71743	0.0859004	0.205669
MIR210	3.02766	-2.31808	0.499436	-4.6414	3.46058e-06	5.89191e-05
ARHGDIG	0.485202	-0.765142	1.60246	-0.477481	0.63302
ARHGEF1	289.778	0.193552	0.143544	1.34838	0.177537	0.339638
ARHGEF10	329.335	0.143478	0.108961	1.31678	0.187911	0.352819
ARHGEF10L	115.965	-0.0660925	0.194175	-0.340377	0.733573	0.83707
ARHGEF11	230.005	0.346215	0.187217	1.84927	0.0644185	0.167657
ARHGEF12	2155.09	0.0112017	0.119201	0.0939726	0.925131	0.958791
ARHGEF15	4.8066	-0.322564	0.789978	-0.40832	0.683039	0.804049
ARHGEF16	5.17976	-0.669726	0.423989	-1.57958	0.114202	0.251548
ARHGEF17	342.864	-0.0192922	0.126681	-0.15229	0.878958	0.931462
ARHGEF18	78.407	0.32321	0.133548	2.42019	0.0155124	0.0581822
ARHGEF19	73.1911	-0.112956	0.268229	-0.421118	0.673669	0.797405
KLF10	891.448	-2.30988	0.176168	-13.1118	2.81676e-39	1.80733e-35
ARHGEF25	55.829	0.802682	0.159197	5.04207	4.60531e-07	1.05033e-05
ARHGEF26	152.409	-0.604456	0.276169	-2.18872	0.0286174	0.0931759
ARHGEF26-AS1	8.92126	0.107869	0.392569	0.274777	0.783488	0.869735
ARHGEF28	115.742	-0.190793	0.174073	-1.09605	0.273055	0.45385
ARHGEF3	78.9408	-0.405315	0.199237	-2.03433	0.0419183	0.123079
ARHGEF3-AS1	1.182	0.535991	0.959853	0.55841	0.576565	0.727004
ARHGEF33	30.0478	0.0253603	0.208452	0.12166	0.903168	0.946156
ARHGEF35	5.79189	-0.357757	0.379201	-0.943448	0.345452	0.528292
MIR219-1	1.439	-2.30395	0.849129	-2.71331	0.00666139	0.0304573
SNORD61	1.21993	-2.29577	0.815843	-2.81399	0.00489312	0.0238752
ARHGEF38-IT1	0.233746	0.55505	2.91373	0.190495	0.848921
ARHGEF39	21.7153	-0.629088	0.181687	-3.46249	0.000535196	0.00405271
ARHGEF4	37.9135	-0.328812	0.2293	-1.43398	0.151578	0.305296
ARHGEF40	588.989	0.198823	0.20717	0.959709	0.337202	0.520557
DHH	2.08772	-2.29255	0.644499	-3.5571	0.000374972	0.00300994
ARHGEF6	234.12	0.0647789	0.27092	0.239107	0.811023	0.887111
ARHGEF7	351.127	-0.214366	0.170116	-1.26012	0.207626	0.377418
ARHGEF9	113.012	0.392311	0.118635	3.30687	0.000943431	0.00644572
ARID1A	429.642	0.142354	0.298655	0.476652	0.63361	0.768565
ARID1B	652.9	-0.565545	0.150903	-3.74772	0.000178446	0.00164036
ARID2	410.876	-0.550348	0.125286	-4.39274	1.11933e-05	0.0001596
ARID3A	8.33688	0.787193	0.553292	1.42274	0.154811	0.309598
ARID3B	49.2436	-0.650292	0.311534	-2.08738	0.0368534	0.111891
ARID3C	1.38172	-0.203927	1.05104	-0.194025	0.846156	0.91013
ARID4A	321.896	-0.648123	0.185457	-3.49474	0.000474516	0.00366531
ARID4B	771.801	-0.359017	0.0984513	-3.64664	0.000265688	0.00227731
LIF	56.4377	-2.28589	0.641296	-3.56448	0.000364579	0.00293754
MIR27A	5.56647	-2.27386	0.555864	-4.09068	4.30114e-05	0.000495468
ARIH1	502.511	-0.476422	0.202971	-2.34724	0.018913	0.0677064
ARIH2	273.343	-0.0348887	0.163876	-0.212897	0.831408	0.900517
LOC254896	1.92268	-2.26959	0.744611	-3.04802	0.00230351	0.0131769
ARL1	716.783	0.171657	0.124875	1.37463	0.169245	0.329037
ARL10	61.573	-0.170671	0.311958	-0.547096	0.584313	0.732446
ARL11	3.40965	1.73739	0.800983	2.16907	0.0300771	0.0964122
ARL13A	5.61238	-0.102373	0.319705	-0.32021	0.748809	0.847473
ARL13B	79.9124	0.10443	0.156146	0.668801	0.503623	0.671578
ARL14	1.05353	3.14477	1.52938	2.05623	0.0397599
ARL14EP	136.61	-0.121879	0.108719	-1.12104	0.262269	0.441681
ARL14EPL	0.693556	0.0942123	1.42807	0.0659716	0.9474
ARL15	19.2896	0.092802	0.392316	0.23655	0.813006	0.888624
ARL16	86.3527	0.450609	0.229225	1.96579	0.0493226	0.138136
ARL17A	25.9267	0.236644	0.289458	0.817541	0.413619	0.594827
ARL17B	0
ARL2	110.638	0.147945	0.327066	0.452339	0.651025	0.780443
ARL2-SNX15	0.601114	0.299853	1.04833	0.28603	0.774855
ARL2BP	454.73	0.668685	0.203353	3.28829	0.00100797	0.00679359
ARL3	297.681	0.168335	0.253632	0.663699	0.506883	0.674245
ARL4A	21.101	0.0675079	0.408174	0.16539	0.868637	0.924647
EGR3	109.794	-2.26944	0.366374	-6.19433	5.85323e-10	3.02873e-08
ARL4D	40.7335	0.0734759	0.256036	0.286974	0.774132	0.864393
ARL5A	232.448	0.446502	0.168791	2.6453	0.00816196	0.0357785
ARL5B	178.835	-0.807296	0.261329	-3.08919	0.00200704	0.0117677
ARL5C	0.552007	0.260494	1.12704	0.231131	0.817213
ARL6	47.2883	0.112832	0.305198	0.3697	0.711606	0.822833
ARL6IP1	251.122	-0.727492	0.318498	-2.28414	0.0223634	0.077063
ARL6IP4	507.94	-0.0832852	0.256643	-0.324517	0.745547	0.845126
ARL6IP5	893.92	0.478708	0.193531	2.47355	0.0133779	0.0521385
ARL6IP6	76.9185	0.443406	0.158546	2.7967	0.00516268	0.0249397
ARL8A	169.91	0.0594899	0.304297	0.195499	0.845002	0.9097
ARL8B	298.675	-0.119993	0.121354	-0.988779	0.322771	0.506111
ARL9	3.93876	0.147204	0.414887	0.354806	0.722735	0.830159
ARMC1	121.251	-0.0997068	0.286924	-0.347503	0.728214	0.833703
ARMC10	89.2166	-0.0438601	0.168499	-0.260299	0.794633	0.876958
ARMC12	9.0018	-0.517001	0.475215	-1.08793	0.276625	0.457297
ARMC2	29.3262	-0.0533993	0.292029	-0.182856	0.854911	0.915223
ARMC3	3.12873	0.944843	0.663096	1.4249	0.154187	0.308952
ARMC4	7.96393	-0.163953	0.465222	-0.352419	0.724524	0.831174
ARMC5	51.1706	-0.274971	0.16297	-1.68725	0.0915561	0.215159
ARMC6	38.5506	0.400258	0.174993	2.28728	0.0221792	0.076579
ARMC7	18.7209	0.230807	0.230042	1.00333	0.315702	0.498274
ARMC8	245.802	0.248062	0.143872	1.72419	0.0846739	0.203532
ARMC9	276.112	-0.31299	0.121534	-2.57533	0.0100144	0.0417969
ARMCX1	405.884	-0.633875	0.220913	-2.86934	0.00411335	0.0208528
ARMCX2	443.391	-0.140416	0.12838	-1.09375	0.274063	0.454779
ARMCX3	385.178	-0.34334	0.202727	-1.69361	0.0903399	0.213258
ARMCX4	360.69	-0.342363	0.169423	-2.02076	0.0433051	0.125866
ARMCX5	118.235	-0.487779	0.134377	-3.62993	0.000283497	0.00239659
ARMCX5-GPRASP2	5.73916	0.167217	0.42927	0.389538	0.696878	0.81318
ARMCX6	35.2868	-0.157768	0.21734	-0.725905	0.467897	0.643707
ARMS2	1.19876	1.82543	0.905638	2.01563	0.0438389	0.126876
ARNT	375.44	-0.447637	0.141083	-3.17286	0.00150944	0.00937871
PFKFB4	168.731	-2.26683	0.381514	-5.94166	2.82157e-09	1.22879e-07
C6orf223	8.01455	-2.26383	0.438359	-5.16434	2.41289e-07	5.95458e-06
LOC100498859	2.28838	-2.26193	0.658052	-3.43731	0.000587517	0.00438678
ARPC1A	173.305	0.836062	0.19075	4.38302	1.17046e-05	0.000165298
GPRC5A	319.151	-2.25502	0.288508	-7.81614	5.44673e-15	8.6648e-13
ARPC2	441.765	0.347293	0.170814	2.03317	0.0420352	0.123382
ARPC3	353.427	0.845686	0.334363	2.52925	0.0114308	0.04643
ARPC4	148.789	0.0369528	0.212192	0.174148	0.861749	0.919603
ARPC4-TTLL3	0
MLLT4-AS1	36.6961	-2.25335	0.50058	-4.50148	6.74821e-06	0.000103751
ARPC5L	40.5164	0.309523	0.207062	1.49484	0.134957	0.281939
ARPP19	815.681	-0.0677142	0.114187	-0.593012	0.553173	0.709727
ARPP21	3.92195	0.644297	0.898535	0.717053	0.473342	0.647942
ARR3	9.29313	0.263059	0.312863	0.840813	0.400453	0.582132
ARRB1	134.461	-0.540488	0.165462	-3.26653	0.00108874	0.00722658
ARRB2	56.5079	0.741256	0.460434	1.60991	0.107418	0.24094
ARRDC1	30.876	0.544965	0.2451	2.22344	0.0261861	0.0870863
ARRDC2	195.056	-0.976497	0.252233	-3.8714	0.00010821	0.00107701
SNORD43	2.3147	-2.25333	0.690167	-3.2649	0.00109504	0.00725841
PIGA	145.492	-2.24608	0.266352	-8.43275	3.37632e-17	7.64597e-15
ARRDC4	114.436	-0.238453	0.291169	-0.818951	0.412815	0.594081
ARRDC5	1.14038	2.10653	1.3542	1.55556	0.119814	0.259982
ARSA	125.737	0.222534	0.252312	0.881982	0.377787	0.560334
CTH	123.871	-2.24453	0.236004	-9.51055	1.8966e-21	1.11271e-18
ARSD	150.685	0.258778	0.139262	1.85821	0.0631392	0.165199
ARSE	7.48237	0.168227	0.296966	0.566485	0.571064	0.72297
ARSF	1.22937	0.839221	1.34171	0.625486	0.531652	0.693687
ARSG	87.2802	-0.364139	0.189764	-1.9189	0.0549966	0.149334
ARSH	0.760705	1.75268	2.05135	0.854403	0.392882
KLF2	237.499	-2.24239	0.316378	-7.0877	1.36359e-12	1.29939e-10
ARSJ	348.057	0.496628	0.165725	2.9967	0.00272922	0.0151528
ARSK	67.2291	0.242954	0.237001	1.02512	0.305307	0.487585
ART1	1.55787	0.22155	0.662659	0.334336	0.738126	0.839929
ART3	2.68075	0.918403	0.592791	1.54928	0.121313	0.262201
ART4	2.58375	-0.49389	0.512657	-0.963392	0.335351	0.518987
ART5	12.2186	0.845321	0.620938	1.36136	0.1734	0.334513
ARTN	1.5333	0.596683	0.621092	0.9607	0.336703	0.520286
ARV1	62.6882	0.46586	0.180468	2.58141	0.00983984	0.0412832
ARVCF	33.694	0.83867	0.30798	2.72313	0.00646658	0.0297639
ARX	0.921623	2.31923	1.2499	1.85553	0.0635207
AS3MT	1.338	0.0127934	0.784062	0.0163169	0.986982	0.992706
ASAH1	385.395	0.601953	0.168138	3.5801	0.000343457	0.00279425
ASAH2	0.61911	0.713424	1.27244	0.560673	0.575021
ASAH2B	1.39429	1.32128	0.767625	1.72126	0.0852029	0.204447
ASAP1	252.516	0.0642941	0.136467	0.471131	0.637547	0.771154
ASAP1-IT1	12.2233	-0.418189	0.561234	-0.745125	0.456196	0.634188
ASAP2	1164.64	-0.2398	0.176204	-1.36093	0.173537	0.334637
ASAP3	285.494	0.0832126	0.216044	0.385165	0.700115	0.815156
ASB1	141.575	0.346696	0.131221	2.64208	0.00823998	0.0360316
ASB10	1.03195	1.61346	1.5936	1.01246	0.311318
ASB11	1.28808	-0.788225	1.07746	-0.73156	0.464437	0.640811
PPP1R15A	388.146	-2.24206	0.256239	-8.74987	2.136e-18	6.32552e-16
ASB13	157.576	-0.445396	0.257649	-1.72869	0.0838645	0.202016
ASB14	47.687	-0.20097	0.246866	-0.814084	0.415597	0.596601
ASB15	2.39083	-0.283951	0.943416	-0.300982	0.763428	0.857365
ASB16	14.245	0.246124	0.293137	0.839622	0.40112	0.582636
ASB16-AS1	39.7065	0.718935	0.354197	2.02976	0.0423811	0.123991
ASB17	1.04926	2.76118	1.15529	2.39003	0.0168472
ASB18	0.190865	0.266517	2.53078	0.10531	0.91613
ASB2	2.49022	0.409776	0.820007	0.499722	0.617271	0.756718
ASB3	60.1599	-0.0373805	0.388186	-0.0962953	0.923286	0.957769
ASB4	7.92127	0.425974	0.402419	1.05853	0.289813	0.471195
ASB5	1.32996	0.369889	0.913681	0.404834	0.6856	0.80517
ASB6	126.728	-0.198163	0.157425	-1.25877	0.208113	0.378028
ASB7	71.5915	0.157338	0.276092	0.569877	0.568761	0.721137
ASB8	220.306	0.0847116	0.206526	0.410173	0.681679	0.803087
ASB9	1.2372	2.09603	1.06873	1.96124	0.0498511	0.139171
ASB9P1	6.66209	0.507307	0.355178	1.42832	0.1532	0.307663
ASCC1	116.038	-0.812342	0.26525	-3.06255	0.00219456	0.0127009
ASCC2	158.248	0.13527	0.179474	0.753701	0.451029	0.629539
ASCC3	524.018	0.00396702	0.250679	0.0158251	0.987374	0.9928
ASCL1	1.26035	-0.0507109	1.5314	-0.0331141	0.973584	0.984891
ASCL2	1.1415	1.7107	0.948492	1.8036	0.071294	0.179879
ASCL3	0.817822	1.07088	0.904972	1.18333	0.236677
ASCL4	0.899302	1.72938	1.24457	1.38955	0.164667
ASCL5	2.28577	-0.564673	0.483021	-1.16904	0.242386	0.419312
ASF1A	99.4181	0.455717	0.172041	2.64888	0.00807587	0.0354995
ASF1B	7.06614	-0.548903	0.412513	-1.33063	0.183311	0.347264
ASGR1	6.17385	-0.32991	0.528841	-0.623836	0.532735	0.694411
ASGR2	1.59181	2.4892	1.17103	2.12566	0.0335319	0.104358
ASH1L	1465.98	-0.421829	0.261036	-1.61598	0.106098	0.238724
PRLR	46.7721	-2.2419	0.597029	-3.7551	0.000173274	0.00160122
ASH2L	110.046	-0.273759	0.19416	-1.40997	0.158549	0.314467
ASIC1	14.4445	0.150157	0.3513	0.427432	0.669065	0.793933
ASIC2	9.66088	-0.903984	0.388598	-2.32627	0.0200042	0.0706559
ASIC3	18.4022	0.740296	0.466763	1.58602	0.112735	0.249348
SOWAHA	6.27486	-2.23302	0.440269	-5.07195	3.93758e-07	9.17609e-06
ASIC5	1.79984	3.16855	1.8653	1.69868	0.0893796	0.211698
ASIP	6.86662	0.108369	0.440257	0.24615	0.805566	0.88354
ASL	162.492	-0.824919	0.179539	-4.59467	4.33444e-06	7.11284e-05
ASMT	0
ASMTL	0
ASMTL-AS1	0
ASNA1	49.7334	0.263592	0.219132	1.20289	0.229018	0.403378
ACADL	120.78	-2.23297	0.376235	-5.93504	2.93772e-09	1.27075e-07
ASNSD1	260.051	-0.54911	0.141214	-3.8885	0.000100865	0.00101759
ASPA	1.56984	1.29805	0.746186	1.73958	0.0819332	0.198524
ASPDH	11.3329	-0.174684	0.421574	-0.414362	0.678609	0.801157
ASPG	3.65592	0.646957	0.545431	1.18614	0.235567	0.411376
ASPH	1593.1	0.101055	0.157192	0.642875	0.520305	0.684376
SAA1	40.7638	-2.22067	0.821782	-2.70226	0.00688696	0.0312879
ASPHD2	17.9706	-0.182234	0.231444	-0.78738	0.431059	0.611862
VIPR1	15.9718	-2.21094	0.475293	-4.65174	3.29146e-06	5.65186e-05
ITPKC	257.269	-2.20567	0.297202	-7.42146	1.15835e-13	1.42616e-11
ASPRV1	42.5157	0.367502	0.283579	1.29594	0.194995	0.362233
ASPSCR1	129.605	-0.2401	0.311086	-0.771812	0.440226	0.619839
ASRGL1	4.77481	-0.0737464	0.470312	-0.156803	0.8754	0.929123
MAB21L3	12.7344	-2.20545	0.49861	-4.42319	9.7253e-06	0.000142325
ASTE1	51.0514	0.0985147	0.231458	0.425626	0.67038	0.794541
TRIB1	149.591	-2.20536	0.352015	-6.26497	3.72886e-10	2.03334e-08
ASTN1	1.66879	2.92271	1.19574	2.44427	0.0145145	0.0553276
RNF39	22.2334	-2.19664	0.258011	-8.51375	1.68402e-17	4.15586e-15
ASUN	182.262	-0.386499	0.138393	-2.79276	0.00522598	0.0251865
ASXL1	499.84	-0.211412	0.0947831	-2.23049	0.0257152	0.0858765
ASXL2	238.596	0.435104	0.20343	2.13883	0.0324491	0.101978
ASXL3	2.86628	0.376479	1.23752	0.304221	0.76096	0.855892
ASZ1	1.36041	2.46472	1.18808	2.07455	0.0380283	0.114466
ATAD1	248.576	0.190511	0.219314	0.868666	0.38503	0.566915
ATAD2	92.8074	-0.590657	0.277124	-2.13138	0.0330579	0.103385
ATAD2B	431.922	-0.235239	0.165568	-1.4208	0.155376	0.310349
ATAD3A	34.8697	0.304517	0.216923	1.40381	0.160377	0.316646
ATAD3B	42.3219	0.18344	0.251575	0.729168	0.465899	0.641953
ATAD3C	24.0765	1.00351	0.4318	2.32402	0.0201247	0.0709487
ATAD5	52.3586	0.441671	0.288187	1.53259	0.125378	0.268125
ATAT1	103.583	0.327476	0.370617	0.883597	0.376914	0.559471
ATCAY	2.4843	1.33197	1.08506	1.22756	0.219613	0.392072
ATE1	147.701	-0.110985	0.394643	-0.28123	0.778534	0.866644
ATF1	192.407	-0.115172	0.153847	-0.748613	0.454091	0.632382
ATF2	595.278	-0.460878	0.143254	-3.21721	0.00129444	0.00829451
LOC100188947	54.7514	-2.19471	0.343213	-6.39459	1.60979e-10	9.44724e-09
ATF4	2362.75	0.19376	0.302188	0.641191	0.521399	0.685067
ATF5	45.5573	0.234828	0.29349	0.800124	0.423639	0.604091
ATF6	517.361	-0.462572	0.252044	-1.83528	0.0664641	0.171464
ATF6B	198.07	-0.225034	0.269089	-0.836279	0.402998	0.584197
ATF7	353.402	-0.295595	0.150512	-1.96392	0.0495389	0.138641
ATF7IP	424.772	0.0915903	0.152782	0.599483	0.548851	0.70663
ATF7IP2	288.663	-0.0511681	0.154724	-0.330706	0.740867	0.841967
ATG10	51.1173	0.0796719	0.111285	0.715929	0.474035	0.648424
ATG12	312.393	0.267907	0.144324	1.85629	0.0634115	0.165686
ATG13	234.441	-0.137961	0.162053	-0.851335	0.394583	0.576117
ATG14	243.571	-0.400224	0.106598	-3.75453	0.000173666	0.00160408
ATG16L1	73.3274	0.723892	0.159827	4.52923	5.91977e-06	9.30961e-05
ATG16L2	96.7601	0.238367	0.222872	1.06952	0.284833	0.465828
FAM43A	128.522	-2.18736	0.314278	-6.95995	3.40389e-12	2.89918e-10
ATG2B	643.913	-0.426767	0.150884	-2.82844	0.00467761	0.023025
ATG3	210.897	0.24759	0.209596	1.18127	0.237494	0.41345
ATG4A	41.9823	0.614704	0.154116	3.98858	6.64714e-05	0.000718744
ATG4B	160.137	-0.0122703	0.209968	-0.0584389	0.953399	0.973528
ATG4C	87.7915	0.0921241	0.167976	0.548435	0.583393	0.732163
ATG4D	12.9321	-0.0193563	0.236639	-0.0817968	0.934808	0.963851
ATG5	128.323	0.161533	0.235352	0.686348	0.492494	0.663263
ATG7	201.532	-0.276024	0.187896	-1.46903	0.141825	0.291665
ATG9A	149.884	-0.463592	0.169996	-2.72708	0.00638976	0.0295026
ATG9B	10.0542	0.339792	0.449606	0.755755	0.449796	0.628393
ATHL1	164.56	-0.273841	0.228909	-1.19629	0.231584	0.406619
ATIC	194.815	0.75106	0.160338	4.68423	2.81014e-06	4.95806e-05
ATL1	161.165	-0.473545	0.181725	-2.60583	0.0091652	0.0390744
ATL2	161.584	-0.603011	0.250026	-2.41179	0.0158743	0.0592293
ATL3	424.66	-0.0417774	0.389302	-0.107313	0.91454	0.952545
ATM	1555.52	-0.126014	0.259847	-0.484954	0.627709	0.763862
ATMIN	218.234	0.597299	0.143125	4.17328	3.00249e-05	0.000366226
ATN1	1102.06	-0.261543	0.47749	-0.547745	0.583867	0.732401
ATOH1	0.462472	1.05148	2.0249	0.519277	0.603568
ATOH7	0.36632	0.546719	1.33529	0.409438	0.682219
SOCS3	1085.91	-2.18673	0.391876	-5.58015	2.40316e-08	7.96186e-07
ATOX1	151.793	0.737454	0.435344	1.69396	0.0902738	0.21316
ATP10A	255.61	0.449166	0.192326	2.33544	0.0195206	0.069391
MIR614	8.576	-2.18545	0.498433	-4.38464	1.16176e-05	0.000164396
ATP10D	430.407	-0.649032	0.230794	-2.81218	0.00492076	0.0239918
ATP11A	101.428	-0.0827309	0.139185	-0.594395	0.552248	0.709012
ATP11B	508.721	-0.040246	0.300112	-0.134103	0.893321	0.940263
ATP11C	176.733	-0.100231	0.231759	-0.432481	0.665392	0.791211
ATP12A	2.10216	0.749671	1.34784	0.5562	0.578074	0.727979
ATP13A1	90.2195	0.399614	0.228132	1.75168	0.0798296	0.195055
ATP13A2	41.178	0.100307	0.219582	0.456811	0.647807	0.777881
ATP13A3	348.961	-0.238367	0.314088	-0.758919	0.447901	0.626619
ATP13A4	4.90448	0.652334	0.499317	1.30645	0.191399	0.357519
ATP13A5	1.8092	-0.575612	0.76861	-0.7489	0.453917	0.632233
ATP1A1	1787.06	-0.00201023	0.203398	-0.00988322	0.992114	0.995217
ATP1A1OS	42.7511	0.109608	0.167531	0.654255	0.512948	0.6787
ATP1A2	10.4603	0.0377935	0.565329	0.0668522	0.946699	0.970085
ATP1A3	2.24013	2.60421	1.35445	1.9227	0.0545173	0.148515
ATP1A4	3.97768	1.20364	0.94238	1.27723	0.20152	0.370175
ATP1B1	474.613	0.115175	0.22591	0.509827	0.610173	0.751694
ATP1B2	94.7655	0.548345	0.482042	1.13755	0.25531	0.433948
ATP1B3	141.407	-0.167017	0.290461	-0.575005	0.565288	0.719098
ATP1B4	2.26373	1.13377	1.04185	1.08823	0.276496	0.457161
ATP2A1	10.2834	-0.273334	0.3907	-0.699602	0.484176	0.656918
ATP2A2	850.755	-0.0397982	0.230494	-0.172665	0.862915	0.920337
ATP2A3	22.1983	-0.199358	0.239906	-0.830981	0.405985	0.587299
ATP2B1	419.293	-0.362332	0.328798	-1.10199	0.270467	0.451052
ATP2B2	9.07295	0.174888	0.511687	0.341788	0.73251	0.836156
ATP2B3	6.50585	-0.413487	0.634885	-0.651278	0.514867	0.680538
ATP2B4	1660.42	0.492721	0.185841	2.6513	0.00801829	0.0352948
ATP2C1	366.393	0.153159	0.163742	0.93537	0.349598	0.532263
ATP2C2	7.99218	-0.0516956	0.390488	-0.132387	0.894678	0.941177
ATP4A	2.79407	1.0642	1.15557	0.920931	0.357087	0.540035
ATP4B	2.59167	0.435916	0.710066	0.61391	0.539275	0.699174
ATP5A1	905.603	0.403417	0.183206	2.20198	0.0276665	0.0910346
ATP5B	939.83	0.363815	0.212152	1.71488	0.0863674	0.20649
ATP5C1	187.141	0.095962	0.273443	0.350939	0.725634	0.83166
ATP5D	143.356	-0.0339071	0.411856	-0.0823276	0.934386	0.963725
ATP5E	25.4583	0.963331	0.924828	1.04163	0.297582	0.478983
ATP5EP2	13.3227	0.950537	0.436554	2.17736	0.0294536	0.0949827
ATP5F1	255.663	0.19013	0.138319	1.37458	0.169263	0.329038
ATP5G1	94.0083	0.9599	0.390777	2.45639	0.0140342	0.0540073
ATP5G2	204.673	-0.420861	0.199386	-2.11078	0.034791	0.107202
ATP5G3	124.751	0.364257	0.175549	2.07496	0.0379904	0.114387
ATP5H	327.12	0.443433	0.264933	1.67376	0.0941786	0.219845
ATP5I	270.183	0.46783	0.403562	1.15925	0.246354	0.423324
ATP5J	587.385	0.482596	0.5256	0.918181	0.358524	0.541529
ETS2	1009.08	-2.18046	0.17187	-12.6867	7.00885e-37	3.37283e-33
ATP5J2-PTCD1	0.023019	0.138274	2.96442	0.0466445	0.962797
ATP5L	562.145	0.939001	0.451084	2.08165	0.0373742	0.113134
RPS16P5	72.2942	-2.17948	0.346508	-6.28983	3.17821e-10	1.74792e-08
ATP5O	432.159	0.157135	0.294246	0.534026	0.593324	0.739319
ATP5S	48.3645	0.149111	0.133566	1.11638	0.264259	0.443829
ATP5SL	62.7067	-0.38651	0.205249	-1.88312	0.0596834	0.158721
ATP6AP1	409.868	0.140362	0.239391	0.586328	0.557655	0.713418
ATP6AP1L	15.8011	-0.137634	0.242859	-0.566723	0.570902	0.722838
ATP6AP2	616.811	0.946291	0.257054	3.68129	0.000232056	0.00202946
ATP6V0A1	399.55	-0.631592	0.154358	-4.09174	4.28145e-05	0.000493495
ATP6V0A2	161.259	0.68958	0.188213	3.66382	0.000248481	0.00215354
ATP6V0A4	6.77394	0.416244	0.523415	0.795248	0.426469	0.607166
ATP6V0B	160.404	0.295974	0.316085	0.936374	0.349081	0.531729
ATP6V0C	323.203	-0.172256	0.481621	-0.357659	0.720599	0.828404
ATP6V0CP3	1.25675	-0.161373	0.939416	-0.17178	0.86361	0.920705
ATP6V0D1	48.7293	0.620616	0.23923	2.59422	0.00948063	0.0400818
ATP6V0D2	1.83106	1.2459	1.10467	1.12784	0.259386	0.438453
ATP6V0E1	363.384	0.418427	0.293846	1.42397	0.154456	0.309192
ATP6V0E2	10.6681	0.495689	0.36215	1.36874	0.171081	0.331436
ATP6V0E2-AS1	11.0323	-0.413511	0.359374	-1.15064	0.24988	0.427268
ATP6V1A	199.674	0.8417	0.403471	2.08615	0.0369654	0.112108
ATP6V1B1	2.98349	1.51859	0.6681	2.273	0.0230261	0.078762
ATP6V1B2	214.17	-0.190809	0.272797	-0.699452	0.484269	0.656936
ATP6V1C1	203.089	-0.0197142	0.133887	-0.147246	0.882938	0.933894
ATP6V1C2	31.4589	-0.122869	0.197434	-0.622326	0.533727	0.695139
ATP6V1D	105.853	0.219833	0.197329	1.11404	0.26526	0.445083
ATP6V1E1	434.621	0.318554	0.274031	1.16248	0.245042	0.421838
ATP6V1E2	15.8839	0.868202	0.240033	3.617	0.000298032	0.00249644
ATP6V1F	261.8	0.644311	0.426144	1.51196	0.130545	0.275685
ATP6V1G1	561.185	0.434662	0.277988	1.5636	0.117912	0.256926
ATP6V1G2	6.59674	0.821802	0.416241	1.97434	0.0483431	0.136245
ATP6V1G2-DDX39B	0
ATP6V1G3	0.12269	-0.0220234	2.96442	-0.00742922	0.994072
ATP6V1H	197.862	-0.121284	0.167083	-0.725888	0.467907	0.643707
ATP7A	282.253	-0.29161	0.30877	-0.944426	0.344952	0.527695
ATP7B	58.2319	0.00271533	0.156772	0.0173202	0.986181	0.992138
PDK4	539.519	-2.17608	0.481967	-4.51501	6.33152e-06	9.86845e-05
ATP8A2	4.49426	1.59281	0.851888	1.86974	0.0615195	0.162059
ATP8B1	97.7192	0.5364	0.251007	2.137	0.0325982	0.102329
ATP8B2	1091.25	0.208515	0.143711	1.45093	0.1468	0.298705
ATP8B3	6.91143	1.04839	0.459744	2.28038	0.0225852	0.0775771
FOXC2	182.026	-2.17587	0.45517	-4.78035	1.74991e-06	3.36504e-05
ATP8B5P	37.1968	1.08001	0.609658	1.77149	0.0764787	0.189586
ATP9A	317.929	-0.549724	0.123184	-4.46264	8.09552e-06	0.000121648
ATP9B	195.664	-0.231876	0.149585	-1.55013	0.12111	0.26188
ATPAF1	120.53	0.426158	0.153665	2.7733	0.00554914	0.0264601
ATPAF2	43.3092	0.00294437	0.257408	0.0114386	0.990874	0.994386
ATPBD4	51.9993	0.123485	0.207703	0.594526	0.55216	0.709012
ATPBD4-AS1	3.41998	1.22529	0.501303	2.44421	0.0145169	0.0553276
ATPIF1	289.651	0.305024	0.360172	0.846884	0.39706	0.57884
ATR	393.197	0.265119	0.224473	1.18107	0.237574	0.413516
ATRAID	213.09	0.103841	0.330995	0.313723	0.753731	0.851192
ATRIP	47.9016	-0.0154093	0.150298	-0.102525	0.91834	0.955004
ATRN	499.112	0.510266	0.212503	2.40122	0.0163405	0.0605595
PIM2	65.511	-2.17005	0.232684	-9.32617	1.09765e-20	5.4176e-18
ATRX	1557.9	-0.173737	0.162791	-1.06724	0.285865	0.466956
ATXN1	595.226	-0.117775	0.103764	-1.13503	0.256361	0.435004
ATXN10	476.575	0.0321293	0.167149	0.192219	0.847571	0.910706
ATXN1L	308.575	-0.267988	0.10009	-2.67746	0.00741826	0.0331616
ATXN2	427.215	-0.377722	0.202044	-1.8695	0.0615533	0.162103
ATXN2L	325.262	-0.410627	0.261413	-1.5708	0.11623	0.254268
ATXN3	233.124	0.136151	0.184582	0.737618	0.460747	0.638143
ATXN3L	0.236771	0.25049	2.10006	0.119278	0.905055
ATXN7	284.545	-0.487016	0.234875	-2.07351	0.0381249	0.114672
ATXN7L1	76.3217	0.099899	0.187268	0.533454	0.593719	0.739578
ATXN7L2	16.4042	0.3376	0.235076	1.43613	0.150966	0.304478
ATXN7L3	196.714	0.658763	0.186352	3.53504	0.00040771	0.00323096
ATXN7L3B	400.318	-0.284464	0.234954	-1.21072	0.226003	0.39992
ATXN8OS	0.286817	0.70178	2.08531	0.336534	0.736468
AUH	77.5881	-0.427045	0.133835	-3.19083	0.00141865	0.0089328
C10orf10	2537.1	-2.17001	0.314426	-6.90149	5.14582e-12	4.26948e-10
AUP1	287.825	0.389465	0.275883	1.4117	0.158037	0.313938
ANKRD37	76.6635	-2.168	0.281397	-7.70443	1.31429e-14	1.97646e-12
AURKAIP1	157.504	0.484513	0.267394	1.81198	0.0699892	0.177663
AURKAPS1	24.3871	-0.454159	0.430753	-1.05434	0.291728	0.473082
KCNJ9	11.2901	-2.16466	0.377053	-5.74098	9.41309e-09	3.53892e-07
AURKC	9.73446	0.0177739	0.494689	0.0359294	0.971339	0.983809
AUTS2	1607.68	0.345273	0.394981	0.874152	0.382036	0.564505
AVEN	64.886	0.30316	0.17828	1.70048	0.0890413	0.211182
SOX9	3780.67	-2.16353	0.254399	-8.50449	1.82399e-17	4.38875e-15
AVL9	102.392	-0.0589381	0.208275	-0.282982	0.777191	0.866
AVP	0.182332	-0.534227	2.61636	-0.204187	0.838207
SLC2A1	1086.08	-2.15676	0.228784	-9.42706	4.21749e-21	2.25507e-18
ZNF395	1844.01	-2.15578	0.186604	-11.5527	7.1499e-31	1.37628e-27
AVPR1B	0.816057	1.07944	1.74227	0.619559	0.535548
AVPR2	1.43138	0.136284	0.834722	0.163269	0.870307	0.92546
AWAT1	3.49548	0.608773	0.457507	1.33063	0.183311	0.347264
AWAT2	1.31803	0.371489	0.904338	0.410785	0.68123	0.802879
AXDND1	8.48758	-0.300336	0.421623	-0.712335	0.476258	0.650118
AXIN1	118.925	0.0926091	0.222683	0.415879	0.677499	0.800268
AXIN2	175.884	0.0523623	0.216089	0.242318	0.808534	0.885395
AXL	817.315	-0.435487	0.209355	-2.08014	0.0375128	0.113446
AZGP1	5.81244	-1.09029	0.958861	-1.13706	0.255511	0.434114
AZGP1P1	0.794275	3.02227	2.57433	1.174	0.240395
AZI1	70.7368	-0.259052	0.297649	-0.870328	0.384121	0.566152
AZI2	314.824	-0.181133	0.152902	-1.18464	0.236162	0.411983
AZIN1	699.813	-0.203928	0.217549	-0.937391	0.348558	0.531394
AZU1	1.9464	-0.495572	0.744293	-0.665829	0.50552	0.673083
B2M	2936.85	0.119189	0.223193	0.534017	0.59333	0.739319
B3GALNT1	100.47	0.51414	0.194755	2.63993	0.00829235	0.0362277
B3GALNT2	71.7477	0.429163	0.236389	1.8155	0.0694475	0.176848
B3GALT1	40.4915	-0.472263	0.359488	-1.31371	0.188943	0.354203
B3GALT2	55.1608	-0.738535	0.350174	-2.10905	0.03494	0.107472
B3GALT4	23.7981	0.491572	0.161636	3.04123	0.00235615	0.0134381
B3GALT5	1.70387	0.649341	1.24673	0.520837	0.60248	0.746037
AVPI1	231.499	-2.14243	0.278953	-7.68027	1.58759e-14	2.35073e-12
B3GALTL	174.555	0.182082	0.140612	1.29493	0.195346	0.36278
B3GAT1	1.47842	0.428717	1.04984	0.408365	0.683006	0.804049
B3GAT2	0.793747	0.0167475	1.06749	0.0156886	0.987483
B3GAT3	73.9402	0.156543	0.218212	0.71739	0.473134	0.647788
B3GNT1	51.5964	0.769819	0.292945	2.62786	0.00859235	0.0371873
B3GNT2	27.8262	0.838492	0.39973	2.09765	0.0359364	0.1098
B3GNT3	0.902595	0.775535	1.29154	0.600475	0.54819
B3GNT4	8.79026	-0.819095	0.341409	-2.39916	0.0164326	0.060876
B3GNT5	75.303	0.0258237	0.343099	0.0752659	0.940003	0.966441
B3GNT6	1.19128	1.06596	1.33141	0.800624	0.423349	0.603857
B3GNT7	278.202	-0.61336	0.308658	-1.98718	0.046902	0.133474
PTGS2	252.695	-2.13461	0.385121	-5.5427	2.9785e-08	9.55551e-07
B3GNT9	133.205	0.274539	0.310144	0.885198	0.37605	0.558791
B3GNTL1	13.9828	0.622617	0.252075	2.46997	0.0135125	0.0525303
B4GALNT1	5.83624	1.36155	0.567028	2.40121	0.0163409	0.0605595
B4GALNT2	2.12487	1.02475	1.50342	0.681618	0.495481	0.665476
B4GALNT3	290.64	-0.220109	0.344811	-0.638347	0.523248	0.686758
B4GALNT4	5.66297	0.900026	0.583837	1.54157	0.123178	0.264892
B4GALT1	293.185	-0.47911	0.268708	-1.78301	0.0745843	0.186016
B4GALT2	289.63	0.817632	0.238131	3.43353	0.000595768	0.00443442
B4GALT3	93.8866	-0.259677	0.192403	-1.34965	0.177127	0.339121
B4GALT4	250.04	0.304122	0.158401	1.91995	0.0548646	0.149123
B4GALT5	105.325	0.501908	0.196673	2.552	0.0107107	0.0441268
B4GALT6	172.424	0.0936094	0.22574	0.414678	0.678377	0.801011
B4GALT7	91.9115	0.354309	0.124072	2.85567	0.00429466	0.0215337
B9D1	56.114	-0.387304	0.186389	-2.07793	0.0377155	0.113844
B9D2	17.5131	0.281076	0.212962	1.31984	0.186888	0.351653
PLEKHG2	197.546	-2.12843	0.286815	-7.42091	1.16322e-13	1.42616e-11
BAAT	2.97744	0.65289	0.611998	1.06682	0.286055	0.467177
BABAM1	109.65	0.437414	0.112448	3.8899	0.000100284	0.00101331
BACE1	357.918	0.394493	0.117575	3.35523	0.000792985	0.00558309
BACE1-AS	10.6659	-0.109309	0.429611	-0.254437	0.799158	0.879288
BACE2	130.537	0.0544575	0.164324	0.331404	0.74034	0.841698
BACH1	222.055	0.328781	0.346003	0.950228	0.341997	0.525261
BACH2	58.1749	-0.0310894	0.22003	-0.141296	0.887636	0.936892
BAD	94.9968	0.217132	0.250932	0.865301	0.386874	0.568728
BAG1	214.464	-0.146037	0.13635	-1.07105	0.284148	0.46502
BAG2	56.6069	0.937174	0.186867	5.0152	5.29788e-07	1.18031e-05
SOCS1	6.66845	-2.12271	0.47401	-4.47818	7.52806e-06	0.000114551
BAG4	196.257	-0.128324	0.158756	-0.808306	0.418914	0.599486
BAG5	418.131	-0.559465	0.139529	-4.00966	6.08069e-05	0.000665797
BAG6	492.713	-0.230507	0.122246	-1.8856	0.0593494	0.158169
BAGE	2.73862	2.03844	1.59125	1.28103	0.200182	0.368632
BAGE2	0
BAGE3	0
BAGE4	0
BAGE5	0
BAHCC1	167.202	0.0970944	0.238835	0.406533	0.684351	0.804263
BAHD1	60.6353	-0.0980799	0.133335	-0.73559	0.461981	0.63907
BAI1	9.5998	0.923272	0.429392	2.15018	0.0315406	0.099889
BAI2	5.93529	0.772745	0.586975	1.31649	0.18801	0.352936
BAI3	12.9884	-0.83787	0.503416	-1.66437	0.0960388	0.222783
TBL1Y	5.58492	-2.12084	0.667889	-3.17543	0.00149613	0.00931102
BAIAP2-AS1	50.0727	0.0209337	0.17756	0.117897	0.90615	0.947533
BAIAP2L1	119.053	0.0794235	0.163995	0.484304	0.62817	0.76423
BAIAP2L2	8.59462	-0.173763	0.345785	-0.502516	0.615304	0.755598
BAIAP3	4.93093	1.04932	0.488638	2.14745	0.0317576	0.100361
BAK1	11.7734	0.641612	0.318249	2.01607	0.0437926	0.126774
BAMBI	164.738	0.113634	0.275353	0.412686	0.679836	0.801849
BANCR	1.01669	1.20095	1.59886	0.75113	0.452575
BANF1	84.8732	0.73669	0.302074	2.43877	0.0147372	0.0558968
BANF2	0.423389	-0.251079	1.80175	-0.139353	0.889171
BANK1	212.039	-0.418979	0.245215	-1.70862	0.0875219	0.208426
BANP	74.1027	-0.172236	0.232466	-0.74091	0.458748	0.636474
BAP1	190.546	0.0525092	0.108979	0.481827	0.629929	0.765692
BARD1	66.2231	-0.224317	0.327704	-0.68451	0.493653	0.664359
BARHL1	1.50564	0.557948	0.689154	0.809612	0.418163	0.5989
BARHL2	0.832114	-0.875154	1.442	-0.606903	0.543915
BARX1	204.376	-0.736887	0.27954	-2.63607	0.00838714	0.0365175
BARX2	102.825	0.0960431	0.443531	0.216542	0.828565	0.898842
C9orf174	3.76688	-2.11535	0.506018	-4.18039	2.91006e-05	0.000356788
BASP1P1	1.42643	1.43212	0.97465	1.46937	0.141732	0.291537
BATF	11.6654	-0.0395446	0.423537	-0.0933676	0.925611	0.958815
BATF2	15.7881	0.606163	0.319104	1.89958	0.0574886	0.154294
BATF3	19.725	0.073576	0.382522	0.192344	0.847472	0.910706
BAX	26.3323	0.630705	0.151891	4.15235	3.29081e-05	0.000396401
BAZ1A	260.443	-0.3922	0.256358	-1.52989	0.126044	0.269012
BAZ1B	733.825	-0.0617713	0.174327	-0.354342	0.723082	0.830417
BAZ2A	594.234	-0.714374	0.216925	-3.29319	0.000990589	0.00669282
BAZ2B	684.416	-0.355537	0.117431	-3.02763	0.00246477	0.0139256
BBC3	24.871	-0.0954771	0.397277	-0.240329	0.810075	0.886659
BBIP1	163.074	-0.0949541	0.189248	-0.501746	0.615847	0.755926
BBOX1	1.8427	0.129938	0.602577	0.215637	0.829271	0.899201
BBS1	217.216	-0.112666	0.149848	-0.751872	0.452128	0.630368
BBS10	142.364	0.213742	0.253311	0.843793	0.398785	0.580257
BBS12	90.5442	0.242255	0.177452	1.36518	0.172196	0.332694
BBS2	286.319	-0.241528	0.176794	-1.36616	0.17189	0.332366
BBS4	192.45	-0.29475	0.124275	-2.37175	0.017704	0.064445
BBS5	89.4834	0.282593	0.248476	1.1373	0.255412	0.434032
BBS7	130.138	0.0904935	0.0980743	0.922704	0.356161	0.539101
BBS9	254.674	-0.177792	0.274559	-0.647557	0.517272	0.682124
BBX	855.687	-0.481989	0.274038	-1.75884	0.0786048	0.193067
BCAM	14.8983	-0.302345	0.447489	-0.675648	0.499264	0.667895
BCAN	3.32004	-0.087526	0.813887	-0.107541	0.91436	0.952409
BCAP29	463.288	0.269136	0.114511	2.35029	0.0187586	0.0673415
BCAP31	207.435	-0.122164	0.256212	-0.476808	0.633499	0.768512
BCAR1	436.587	-0.331083	0.31649	-1.04611	0.295511	0.476925
BCAR3	53.3603	-0.71928	0.220607	-3.26045	0.00111234	0.0073639
BCAR4	2.22062	0.531039	1.0696	0.496482	0.619555	0.758353
BCAS1	1.99064	1.24589	1.31586	0.946828	0.343726	0.52688
BCAS2	225.092	-0.275038	0.215246	-1.27778	0.201326	0.369959
BCAS3	158.209	0.0213992	0.105384	0.203059	0.839089	0.905227
BCAS4	20.8597	-0.451213	0.24727	-1.82477	0.0680351	0.174081
BCAT1	7969.77	-0.3766	0.214242	-1.75782	0.0787777	0.193368
BCAT2	110.109	-0.499603	0.301298	-1.65817	0.0972833	0.224663
BCCIP	167.344	0.073009	0.102815	0.710101	0.477642	0.651248
BCDIN3D	26.4318	0.374977	0.187016	2.00505	0.0449573	0.129278
BCDIN3D-AS1	13.6561	0.909352	0.245923	3.69771	0.000217553	0.00193159
BCHE	1.2279	1.78737	1.40989	1.26774	0.204892	0.374226
MIR24-2	3.8146	-2.11508	0.561461	-3.7671	0.000165156	0.00153579
BCKDHB	369.717	-0.087993	0.164705	-0.534245	0.593172	0.739314
BCKDK	144.706	-0.855706	0.245931	-3.47945	0.000502446	0.00384556
BCL10	149.05	-0.295144	0.197487	-1.4945	0.135045	0.282063
BCL11A	8.86959	0.0989831	0.509589	0.194241	0.845987	0.91013
BCL11B	3.1112	1.66648	0.968536	1.72062	0.0853207	0.20466
BCL2	420.272	0.107175	0.284103	0.377241	0.705995	0.819087
BCL2A1	1.23007	0.707536	0.816048	0.867028	0.385927	0.567727
BCL2L1	96.1577	-0.202955	0.218259	-0.929882	0.352432	0.535309
BCL2L10	0.851058	-0.177439	0.906682	-0.195702	0.844844
BCL2L11	60.8491	-0.586689	0.218722	-2.68236	0.00731057	0.0328174
BCL2L12	31.887	0.0328593	0.263394	0.124753	0.900719	0.944856
BCL2L13	300.532	-0.169692	0.126697	-1.33935	0.180458	0.343618
BCL2L14	7.46517	0.629118	0.343356	1.83226	0.0669125	0.172261
BCL2L15	9.59172	0.495121	0.371261	1.33362	0.182328	0.345913
BCL2L2	208.7	-0.0126742	0.148528	-0.085332	0.931997	0.962602
BCL2L2-PABPN1	0
FAM83G	72.4551	-2.10333	0.324443	-6.4829	8.99775e-11	5.67861e-09
IER5	574.449	-2.09962	0.309835	-6.77657	1.23061e-11	9.36283e-10
BCL6B	7.12463	0.612613	0.449257	1.36361	0.172689	0.333376
SOX13	45.731	-2.09505	0.349706	-5.99087	2.08723e-09	9.42368e-08
BCL7B	82.7596	0.4502	0.14939	3.0136	0.00258169	0.0144883
BCL7C	81.5328	0.0325638	0.18912	0.172187	0.863291	0.920636
BCL9	105.177	-0.00648387	0.151599	-0.04277	0.965885	0.980542
BCL9L	192.49	-0.700885	0.26444	-2.65045	0.00803853	0.0353677
BCLAF1	1679.35	-0.896936	0.197731	-4.53615	5.72912e-06	9.04674e-05
VIT	745.357	-2.09342	0.372307	-5.62284	1.87845e-08	6.44534e-07
BCO2	65.0394	0.112312	0.176885	0.634942	0.525467	0.688684
RAB44	5.31811	-2.09119	0.648479	-3.22476	0.0012608	0.00813037
BCORL1	60.2454	-0.116063	0.26336	-0.4407	0.65943	0.786601
BCORP1	1.30873	0.0413579	1.07541	0.0384579	0.969323	0.982545
OTUD1	150.77	-2.08188	0.350273	-5.94359	2.7884e-09	1.21986e-07
BCRP2	0.475452	1.11872	2.03551	0.549601	0.582593
BCRP3	0.98798	1.86924	1.03629	1.80378	0.0712664
BCS1L	67.3181	0.620763	0.253576	2.44803	0.0143639	0.0549246
BCYRN1	0.354179	0.407983	1.21513	0.335752	0.737058
BDH1	33.4464	-0.821043	0.247879	-3.31228	0.000925401	0.00634367
BDH2	443.512	0.129413	0.298859	0.433024	0.664997	0.790888
MKNK2	688.707	-2.07696	0.274986	-7.55299	4.25391e-14	5.68636e-12
BDKRB2	35.134	-0.266083	0.387903	-0.685953	0.492743	0.663505
BDNF	20.8027	0.706449	0.260061	2.71648	0.00659801	0.0301998
BDNF-AS	52.047	0.74627	0.325544	2.29238	0.0218837	0.075708
BDP1	915.458	-0.419198	0.233223	-1.79741	0.0722703	0.181669
BEAN1	17.2708	-0.951956	0.22774	-4.18002	2.91485e-05	0.000357148
BECN1	192.82	-0.063195	0.188598	-0.335078	0.737566	0.839537
BEGAIN	47.588	0.567415	0.389489	1.45682	0.145166	0.296414
BEND2	1.0228	3.16784	1.52664	2.07505	0.037982
BEND3	21.532	0.527417	0.215444	2.44805	0.0143632	0.0549246
BEND3P3	49.3568	0.5924	0.421843	1.40431	0.160226	0.316554
BEND4	3.51644	0.35559	0.905066	0.392888	0.694402	0.811175
TUBB4B	558.159	-2.0625	0.208762	-9.87966	5.10081e-23	3.6365e-20
DHRS3	854.494	-2.06168	0.200531	-10.2811	8.57307e-25	8.25115e-22
BEND7	12.0007	-0.653131	0.316977	-2.0605	0.0393508	0.117364
TBX5	170.279	-2.0615	0.399373	-5.16185	2.44525e-07	6.02671e-06
BEST2	5.15285	0.0606169	0.396565	0.152855	0.878513	0.931194
BEST3	3.07388	0.945293	1.05642	0.894812	0.370888	0.55403
BEST4	10.2174	-0.439088	0.268737	-1.63389	0.102282	0.232473
BET1	90.3472	0.145624	0.158873	0.916607	0.359349	0.542305
BET1L	443.062	-0.365937	0.163772	-2.23444	0.0254543	0.0852417
BET3L	0.267804	0.8409	2.09126	0.402102	0.687609
BEX1	10.3633	-0.677124	0.723404	-0.936024	0.349261	0.531919
FOS	5559.79	-2.06067	0.381824	-5.3969	6.78008e-08	1.96255e-06
BEX4	223.287	-0.508023	0.115848	-4.38527	1.1584e-05	0.000164077
BEX5	88.4446	-0.36593	0.36537	-1.00153	0.31657	0.499358
BFAR	187.742	-0.343466	0.131455	-2.61281	0.00898021	0.0384219
DHDH	3.50894	-2.05651	0.410931	-5.00451	5.60045e-07	1.23627e-05
BFSP2	1.94334	0.355525	1.14647	0.310105	0.756481	0.852847
BGLAP	0.425485	0.194069	1.2318	0.157549	0.874812
BGN	13625.5	0.244452	0.336263	0.726965	0.467247	0.643258
BHLHA15	0.655811	0.210031	0.922833	0.227594	0.819962
BHLHA9	0.136488	-0.038051	2.72867	-0.0139449	0.988874
BHLHB9	71.1696	-0.282767	0.147968	-1.911	0.0560046	0.15125
FZD5	66.5112	-2.05257	0.318214	-6.45029	1.11636e-10	6.90957e-09
BHLHE23	0.342603	0.207155	1.83374	0.112969	0.910056
MXI1	900.665	-2.05106	0.234689	-8.73947	2.3421e-18	6.62986e-16
BHLHE40-AS1	5.119	-0.333331	0.384378	-0.867197	0.385834	0.567678
SLCO2A1	39.4283	-2.05095	0.444925	-4.60965	4.03356e-06	6.69327e-05
BHMT	2.57254	0.40028	0.632722	0.632632	0.526974	0.689908
BHMT2	10.6347	0.900028	0.319112	2.82042	0.00479611	0.0234733
BICC1	137.995	-0.189689	0.372727	-0.508922	0.610807	0.752186
BICD1	57.4786	0.826461	0.298522	2.7685	0.00563142	0.0267917
MIR4530	1.76333	-2.04666	0.633443	-3.231	0.00123356	0.00800566
BID	42.7574	0.0229995	0.187094	0.12293	0.902162	0.945588
BIK	1.90286	0.425229	0.574679	0.739942	0.459335	0.636897
BIN1	175.932	0.0718608	0.164621	0.436522	0.662458	0.789088
BIN2	3.96208	1.85621	0.886401	2.0941	0.0362514	0.110415
BIN3	132.641	0.0075361	0.218657	0.0344655	0.972506	0.984474
BIRC2	678.149	-0.0556479	0.247105	-0.225199	0.821824	0.894908
C22orf26	80.2223	-2.0444	0.320592	-6.37696	1.80636e-10	1.05047e-08
C11orf85	3.30448	-2.04141	0.597853	-3.41457	0.000638835	0.00468454
BIRC6	1886.62	-0.0581503	0.262553	-0.22148	0.824718	0.896427
RELT	103.235	-2.03561	0.275629	-7.38531	1.52102e-13	1.85304e-11
BIRC8	0.724897	1.20983	2.03285	0.595142	0.551748
BIVM	73.1642	0.663887	0.228521	2.90515	0.0036708	0.0190313
BIVM-ERCC5	0
BLCAP	83.7303	0.0871648	0.248175	0.351224	0.72542	0.831595
RASSF7	54.6373	-2.03182	0.30163	-6.73612	1.62667e-11	1.21836e-09
BLK	1.3513	0.595865	0.956366	0.623051	0.533251	0.69463
BLM	20.4343	-0.0689359	0.317402	-0.217188	0.828062	0.898498
BLMH	87.9441	0.779466	0.171526	4.54432	5.51138e-06	8.72771e-05
BLNK	3.05926	0.253726	0.759164	0.334218	0.738215	0.839978
BNIP3	1836.66	-2.03021	0.323591	-6.274	3.51883e-10	1.92426e-08
BLOC1S1-RDH5	0.0159102	-0.166292	2.96442	-0.0560958	0.955266
BLOC1S2	101.236	0.110132	0.136082	0.809306	0.418339	0.599019
BLOC1S3	19.3199	0.0902558	0.22907	0.39401	0.693573	0.810601
BLOC1S4	108.095	0.238099	0.317036	0.751016	0.452643	0.630777
BLOC1S5	0.671761	0.953723	1.03897	0.917951	0.358645
BLOC1S5-TXNDC5	0.0391072	-0.166292	2.96442	-0.0560958	0.955266
BLOC1S6	397.705	0.196111	0.184841	1.06097	0.288702	0.469995
BLVRA	192.651	-0.0254682	0.293065	-0.0869028	0.930749	0.961921
BLVRB	68.1224	-0.634171	0.241887	-2.62177	0.00874744	0.0376838
BLZF1	112.247	-0.0156695	0.345025	-0.0454156	0.963776	0.9795
BMF	54.2505	-0.648517	0.251303	-2.58062	0.00986236	0.0413596
BMI1	42.4105	0.1868	0.337638	0.553255	0.580089	0.729544
STC1	10.8756	-2.02507	0.567716	-3.56704	0.000361034	0.00291264
BMP10	1.11612	1.20758	1.40285	0.860809	0.389343
BMP15	0.54753	1.93737	1.8466	1.04915	0.294108
BMP2	273.277	-0.788398	0.276389	-2.85249	0.0043378	0.0217274
BMP2K	53.0822	0.807254	0.273231	2.95447	0.00313206	0.0168616
BMP3	8.07739	0.506014	0.837928	0.603887	0.545919	0.704457
BMP4	62.0015	0.382076	0.236589	1.61493	0.106325	0.239067
BMP5	36.7786	0.132424	0.424802	0.311731	0.755245	0.851853
BMP6	174.572	-0.00123921	0.393913	-0.00314589	0.99749	0.998683
BMP7	2.02379	1.5076	0.786828	1.91605	0.055359	0.14998
BMP8A	33.2039	-0.239516	0.267292	-0.896083	0.370208	0.553401
SLC7A5	218.817	-2.02252	0.306157	-6.60616	3.94425e-11	2.75083e-09
BMPER	307.853	-0.97526	0.359807	-2.71051	0.00671797	0.030665
BMPR1A	138.459	-0.0853301	0.295946	-0.28833	0.773094	0.863684
SLC47A1	239.352	-2.01934	0.267951	-7.53622	4.83788e-14	6.335e-12
BMPR2	897.192	-0.0133026	0.198508	-0.0670129	0.946571	0.970085
BMS1	297.597	0.0123348	0.256205	0.0481444	0.961601	0.978337
BMS1P1	0
BMS1P2	0
BMS1P4	45.2291	0.222483	0.331098	0.671955	0.501612	0.669686
BMS1P5	0
BMS1P6	0
BMX	2.9048	-0.166266	1.08115	-0.153786	0.877779	0.930651
NR4A3	65.2363	-2.01794	0.362433	-5.56775	2.58045e-08	8.46439e-07
BNC2	120.262	0.846349	0.277603	3.04878	0.00229776	0.0131518
BNIP1	24.4374	0.548066	0.208637	2.62688	0.00861711	0.0372659
BNIP2	443.825	0.00316502	0.102384	0.0309132	0.975339	0.986097
RXFP4	19.2378	-2.01782	0.33367	-6.04736	1.4724e-09	7.01541e-08
HSD11B1	34.0733	-2.01457	0.45626	-4.41541	1.0082e-05	0.000146356
BNIPL	8.72213	-0.367327	0.357603	-1.02719	0.30433	0.48674
BOC	780.119	-0.754878	0.298317	-2.53046	0.0113914	0.0463092
BOD1	126.531	-0.301818	0.23572	-1.28041	0.2004	0.368857
BOD1L1	1005.31	-0.269042	0.148116	-1.81643	0.0693038	0.176576
BOD1L2	2.08641	0.852134	1.02615	0.830417	0.406303	0.587553
BOK	78.1853	-0.472066	0.266361	-1.77228	0.0763479	0.189457
BOK-AS1	1.10553	0.327915	0.720122	0.455361	0.648849
BOLA1	57.4411	-0.131616	0.296017	-0.444622	0.656593	0.78448
BOLA2	0
BOLA2B	0
ZFP36	1307.32	-2.01304	0.3968	-5.07319	3.91208e-07	9.12772e-06
BOLA3-AS1	68.4857	-0.140888	0.149357	-0.943302	0.345526	0.528363
BOLL	2.18971	0.886419	0.730448	1.21353	0.224928	0.398678
BOP1	3.8906	0.38307	0.470791	0.813674	0.415832	0.59676
BORA	39.8674	-0.503315	0.404897	-1.24307	0.213843	0.385057
BPESC1	2.06681	3.40234	1.46865	2.31665	0.0205227	0.0719827
BHLHE41	2664.07	-2.01226	0.277715	-7.24577	4.2999e-13	4.70277e-11
BPHL	66.4609	0.143544	0.130276	1.10184	0.27053	0.451052
BPI	23.6159	0.101479	0.36961	0.274558	0.783656	0.869735
BPIFA1	0.957304	1.59566	1.73179	0.92139	0.356847
BPIFA2	0.48976	2.31352	1.82822	1.26545	0.205709
BPIFA3	0.747479	0.975663	1.84318	0.529336	0.596572
BPIFA4P	0.66536	1.04162	2.0591	0.505861	0.612954
BPIFB1	1.45259	2.5857	1.37354	1.8825	0.059768	0.158817
BPIFB2	1.17583	2.22234	1.27171	1.74752	0.0805469	0.196283
BPIFB3	1.12278	2.28092	1.44522	1.57825	0.114508	0.252078
BPIFB4	2.22038	1.81311	1.31535	1.37842	0.168074	0.327256
BPIFB6	0.818331	-1.51769	1.70711	-0.889043	0.37398
BPIFC	2.27569	1.60273	1.02228	1.5678	0.116928	0.255389
BPNT1	78.6248	0.670433	0.220324	3.04294	0.00234277	0.0133737
BPTF	1206.46	-0.100307	0.154847	-0.647778	0.517128	0.682075
BPY2	0
BPY2B	0
BPY2C	0
BRAF	231.69	-0.608456	0.204196	-2.97977	0.00288462	0.0158329
BRAP	145.367	-0.339238	0.129494	-2.61973	0.00879999	0.0378443
BRAT1	110.697	-0.306422	0.182026	-1.6834	0.0922979	0.2164
BRCA1	55.8412	0.161803	0.226332	0.714892	0.474676	0.648845
BRCA2	95.5646	-0.0122982	0.359386	-0.0342201	0.972702	0.984529
BRCC3	87.0685	-0.0884685	0.12042	-0.734666	0.462543	0.639619
BRD1	146.433	-0.144469	0.14283	-1.01148	0.311789	0.49402
BRD2	1004.77	-0.757513	0.135924	-5.57308	2.50281e-08	8.2353e-07
BRD3	148.6	-0.0187054	0.232366	-0.0804996	0.93584	0.96441
BRD4	345.051	-0.676631	0.251723	-2.688	0.00718807	0.0323505
BRD7	166.043	0.33325	0.10708	3.11217	0.00185715	0.0110813
BRD7P3	10.8175	0.633366	0.453395	1.39694	0.162431	0.319567
BRD8	328.518	0.130411	0.103402	1.26121	0.207235	0.37686
BRD9	134.761	0.0220663	0.11962	0.184471	0.853644	0.914656
BRDT	2.03978	2.05455	1.35961	1.51113	0.130755	0.275874
BRE	154.162	-0.465559	0.132063	-3.52529	0.000423027	0.00332904
LOC100129617	9.17821	-2.01184	0.362643	-5.54771	2.89438e-08	9.33232e-07
BREA2	1.56067	0.232485	0.69331	0.335326	0.737379	0.839424
BRF1	99.3354	-0.335351	0.127509	-2.63003	0.00853782	0.0370396
BRF2	52.5604	-0.309463	0.174517	-1.77325	0.0761875	0.189181
BRI3	154.218	0.493392	0.28216	1.74863	0.0803552	0.196015
BRI3BP	16.089	0.698008	0.202966	3.43903	0.000583792	0.00436405
BRICD5	7.64713	0.956069	0.441225	2.16685	0.0302464	0.0968097
BRIP1	10.1295	0.411839	0.47001	0.876234	0.380903	0.563497
BRIX1	159.091	-0.326937	0.140872	-2.3208	0.0202974	0.0713752
BRK1	270.877	0.220586	0.110976	1.98769	0.0468465	0.133395
BRMS1	84.8787	-0.0591233	0.196037	-0.301592	0.762963	0.857242
BRMS1L	53.8494	0.111824	0.145617	0.767929	0.442529	0.622133
BROX	112.684	-0.434725	0.471241	-0.92251	0.356263	0.539211
BRPF1	67.7312	0.244894	0.143574	1.7057	0.0880633	0.209301
BRPF3	133.233	0.263503	0.121144	2.17512	0.0296211	0.0953474
BRS3	0.75645	2.15582	0.883447	2.44024	0.0146775
BRSK1	17.4972	0.637128	0.402187	1.58416	0.113157	0.249761
BRSK2	8.23529	-0.306957	0.391394	-0.784264	0.432885	0.613386
BRWD1	1013.58	-0.217634	0.292127	-0.745	0.456272	0.634188
BRWD1-AS1	0.952289	1.44978	0.977103	1.48376	0.137873
BRWD1-IT2	3.1464	0.382042	0.454667	0.840268	0.400758	0.582379
BRWD3	512.058	-0.658922	0.134535	-4.89779	9.69229e-07	1.9975e-05
BSCL2	10.3676	0.206243	0.289939	0.711333	0.476878	0.650561
BSDC1	293.548	-0.2624	0.111133	-2.36113	0.0182193	0.0658598
BSG	485.753	0.297831	0.144895	2.0555	0.0398306	0.118427
BSN	40.8906	0.535569	0.247389	2.16489	0.0303962	0.0971761
BSN-AS2	4.35739	0.569632	0.58523	0.973346	0.330381	0.513817
BSND	0.877456	2.40848	1.51361	1.59121	0.111562
BSPH1	0.514828	-0.493488	2.36608	-0.208567	0.834786
BSPRY	2.69812	0.306865	0.601851	0.509869	0.610143	0.751694
BST1	11.9512	0.0200275	0.372376	0.0537829	0.957108	0.975711
BST2	3.11613	1.04591	0.513597	2.03643	0.0417069	0.122613
BSX	0.328804	-0.245048	2.08398	-0.117586	0.906396
BTAF1	1071.56	-0.660191	0.203637	-3.242	0.00118695	0.00777286
BTBD1	222.836	0.233159	0.230638	1.01093	0.312048	0.494168
BTBD10	88.9527	0.138465	0.278077	0.497937	0.618529	0.757479
ADSSL1	662.063	-2.00937	0.300763	-6.68091	2.37458e-11	1.73137e-09
BTBD16	26.8418	0.635645	0.341568	1.86096	0.0627499	0.164403
BTBD17	1.04731	0.464848	1.02189	0.454892	0.649187
BTBD18	23.3721	0.101463	0.267761	0.378931	0.704739	0.81831
BTBD19	61.0422	-0.376783	0.258577	-1.45714	0.145078	0.296297
BTBD2	219.71	-0.0443347	0.257761	-0.171999	0.863438	0.920691
BTBD3	166.137	0.0658535	0.125289	0.525614	0.599157	0.743644
BTBD6	241.736	0.230776	0.185308	1.24537	0.212997	0.384074
BTBD7	266.097	0.589656	0.166366	3.54432	0.000393621	0.00313227
BTBD8	16.8188	-0.131246	0.511083	-0.2568	0.797333	0.878225
BTBD9	127.494	-0.268457	0.168216	-1.5959	0.11051	0.245821
BTC	17.6045	0.0348845	0.440721	0.0791532	0.936911	0.964933
BTD	79.7721	0.740644	0.191393	3.86975	0.000108947	0.00108267
BTF3	1146.6	-0.170803	0.250623	-0.681513	0.495547	0.665476
BTF3L4	195.056	0.139068	0.156319	0.889643	0.373658	0.556407
BTF3P11	0.425901	-1.3087	1.83353	-0.713764	0.475373
MIR4681	1.22408	-2.00409	0.686451	-2.9195	0.00350594	0.0183735
SLC6A16	56.6017	-2.00381	0.393452	-5.0929	3.52621e-07	8.30796e-06
FUT5	2.10367	-1.99858	0.797896	-2.50482	0.0122515	0.048826
BTG4	0.987644	2.10208	1.37117	1.53306	0.125262
BTK	3.02955	1.36456	0.759584	1.79646	0.0724221	0.181896
BTLA	1.79163	0.8886	0.896837	0.990815	0.321776	0.505168
BTN1A1	4.677	0.602157	0.342879	1.75618	0.0790576	0.193759
BTN2A1	132.557	-0.17615	0.124574	-1.41401	0.157358	0.312878
BTN2A2	36.7725	-0.425629	0.176414	-2.41266	0.0158365	0.0591226
BTN2A3P	29.2755	0.160021	0.210955	0.758552	0.448121	0.626789
BTN3A1	70.2278	0.301834	0.160367	1.88215	0.0598156	0.158882
BTN3A2	49.5502	0.34979	0.186314	1.87743	0.0604598	0.160147
BTN3A3	26.0428	0.211679	0.197909	1.06958	0.284809	0.465828
BTNL2	1.35178	0.39436	0.785007	0.502365	0.615411	0.75568
BTNL3	1.19932	2.93645	1.66495	1.76368	0.0777855	0.191568
BTNL8	0.847892	1.82181	1.87641	0.970903	0.331597
BTNL9	1.8676	0.93564	0.759586	1.23178	0.218032	0.390337
BTRC	152.942	0.192387	0.190129	1.01187	0.311598	0.49392
TCTE1	7.59253	-1.99717	0.544392	-3.66862	0.000243867	0.00212119
SLC2A3	417.038	-1.99582	0.263323	-7.57936	3.47261e-14	4.80894e-12
BUB3	285.904	0.252706	0.0952882	2.65202	0.00800128	0.035228
BUD13	43.1551	0.16572	0.313959	0.527839	0.597611	0.742348
BUD31	59.2572	-0.78731	0.268908	-2.92781	0.00341364	0.0180272
BVES	232.37	-0.3826	0.277003	-1.38121	0.167214	0.326109
BVES-AS1	15.8965	-0.148392	0.25664	-0.578212	0.563121	0.717706
BYSL	26.1329	0.372944	0.232908	1.60125	0.109321	0.243866
BZRAP1	214.151	-0.507921	0.20976	-2.42144	0.0154593	0.0580632
BZRAP1-AS1	10.2701	0.380545	0.278187	1.36795	0.171328	0.331761
BZW1	854.117	-0.192738	0.239327	-0.805332	0.420628	0.601223
BZW2	77.5736	-0.138544	0.209604	-0.660981	0.508624	0.675673
CCNL1	1132.81	-1.99223	0.215462	-9.2463	2.32395e-20	1.06509e-17
L3MBTL4	62.3934	-1.99166	0.266638	-7.46953	8.04842e-14	1.01924e-11
C10orf107	71.0355	0.370618	0.324115	1.14348	0.25284	0.430854
C10orf11	142.557	-0.235619	0.322977	-0.729522	0.465682	0.641885
C10orf111	3.08265	-0.638682	0.57034	-1.11983	0.262788	0.44216
C10orf113	38.9411	0.588344	0.370872	1.58638	0.112653	0.24922
C10orf114	17.679	0.439765	0.344205	1.27763	0.201381	0.370026
C10orf118	367.392	-0.566154	0.279453	-2.02594	0.0427713	0.124858
C10orf12	61.7182	-0.14246	0.255166	-0.558305	0.576636	0.727004
C10orf120	0.373934	0.508115	2.38357	0.213174	0.831192
C10orf128	0.757833	0.755181	1.23948	0.60927	0.542345
LOC286059	6.25012	-1.98736	0.55934	-3.55304	0.000380805	0.00304974
C10orf131	3.46918	0.555197	0.512207	1.08393	0.278396	0.459001
C10orf137	148.881	-0.0358237	0.212491	-0.16859	0.866119	0.922579
C10orf2	26.5496	0.4744	0.198109	2.39464	0.0166365	0.0614303
C10orf25	20.0369	-0.536142	0.18688	-2.86891	0.00411886	0.0208697
C10orf32	190.538	0.202276	0.222446	0.909327	0.363177	0.54622
C10orf32-AS3MT	0
C10orf35	11.1054	-0.521871	0.318061	-1.64079	0.100841	0.230368
C10orf40	0.767723	2.23775	2.02379	1.10572	0.268848
C10orf53	0.495623	2.0616	2.35	0.877279	0.380335
C10orf54	395.513	-0.13064	0.23526	-0.555299	0.57869	0.728529
C10orf55	1.6128	1.60329	0.970612	1.65183	0.0985692	0.226388
C10orf62	3.83936	-0.435072	0.394825	-1.10194	0.270489	0.451052
C10orf67	1.44444	0.220727	1.66478	0.132586	0.894521	0.941063
C10orf68	150.289	-0.657107	0.388253	-1.69247	0.0905561	0.21347
C10orf71	3.05005	0.790649	0.790318	1.00042	0.317108	0.49996
C10orf76	156.807	-0.423542	0.113179	-3.74222	0.0001824	0.00167271
C10orf82	2.39496	-0.597241	0.738672	-0.808534	0.418783	0.599468
C10orf88	50.1118	0.64648	0.164824	3.92226	8.7723e-05	0.000908934
C10orf90	3.84348	0.801121	0.634938	1.26173	0.207046	0.376587
C10orf91	0.205303	-0.0540815	2.96442	-0.0182435	0.985445
C10orf95	1.98147	-0.650727	0.596718	-1.09051	0.275489	0.456358
C10orf99	0.300336	0.106217	2.74247	0.0387306	0.969105
C11orf1	72.322	0.215148	0.314432	0.684242	0.493822	0.664401
GPT2	374.798	-1.98457	0.176829	-11.2231	3.14055e-29	5.49568e-26
C11orf21	3.73681	0.319253	0.473521	0.674212	0.500177	0.668465
C11orf24	172.654	0.650262	0.258205	2.51839	0.0117892	0.0474353
C11orf30	222.874	-0.630757	0.199592	-3.16023	0.00157645	0.00970061
C11orf31	132.403	0.553505	0.21324	2.59568	0.00944026	0.0399551
C11orf34	12.7832	-0.249656	0.284569	-0.877314	0.380316	0.562833
IRS2	269.235	-1.97727	0.220616	-8.96251	3.17368e-19	1.15264e-16
C11orf40	0.530295	0.62155	1.7849	0.348227	0.727669
C11orf42	3.56335	0.540708	0.462727	1.16853	0.242595	0.419523
C11orf44	2.46618	0.76819	1.37714	0.557814	0.576972	0.727277
C11orf45	3.58314	1.17832	0.62546	1.88392	0.0595754	0.158493
C11orf48	55.8604	0.326396	0.167773	1.94547	0.0517187	0.143201
C11orf49	84.1406	-0.0992623	0.183045	-0.542283	0.587624	0.735399
C11orf52	0
C11orf53	0.710833	1.16473	1.30548	0.89219	0.372291
C11orf54	115.271	0.0540724	0.158968	0.340147	0.733746	0.837133
C11orf57	147.306	0.204406	0.196335	1.04111	0.297825	0.479134
C11orf58	888.973	-0.2994	0.119908	-2.49691	0.0125281	0.0495818
C11orf63	79.3945	-0.2947	0.220744	-1.33503	0.181866	0.345479
C11orf65	4.73997	0.298164	0.374494	0.796178	0.425928	0.606682
C11orf68	79.5992	-0.374256	0.178461	-2.09713	0.0359824	0.109889
C11orf70	56.8064	-0.219464	0.209	-1.05007	0.293688	0.475106
C11orf71	105.924	-0.849379	0.200141	-4.24389	2.19675e-05	0.000280034
C11orf73	155.943	0.542282	0.344204	1.57547	0.115148	0.252995
C11orf74	37.115	0.235476	0.155805	1.51135	0.130698	0.275839
C11orf75	23.8558	0.320167	0.20249	1.58115	0.113843	0.250905
C11orf80	19.1003	0.329478	0.235779	1.3974	0.162292	0.319424
C11orf82	9.0732	0.830128	0.342916	2.42079	0.0154869	0.0581326
C11orf83	80.5279	0.449655	0.416563	1.07944	0.280391	0.461338
C11orf84	21.6981	-0.0261569	0.289757	-0.0902718	0.928071	0.960351
IL6R	446.073	-1.97498	0.335104	-5.89364	3.77779e-09	1.60173e-07
C11orf86	0.576031	-0.730761	1.49797	-0.487835	0.625666
C11orf87	3.36889	1.7668	0.821033	2.15192	0.0314038	0.0995449
C11orf88	0.647856	-1.11952	1.11813	-1.00124	0.31671
C11orf91	3.30059	-1.05472	0.475237	-2.21935	0.0264631	0.087871
C11orf92	9.89824	0.462736	0.484242	0.955588	0.33928	0.522464
C11orf93	3.30345	0.0225152	0.581676	0.0387074	0.969124	0.982543
C11orf94	2.5833	-1.12013	0.479721	-2.33497	0.0195451	0.0694651
C11orf95	250.59	-0.0858206	0.151185	-0.567654	0.57027	0.722275
C11orf96	573.71	-0.990741	0.495259	-2.00045	0.0454515	0.130382
C12orf10	76.1234	-0.204866	0.137728	-1.48747	0.136892	0.284745
C12orf23	1001.87	-0.282784	0.127654	-2.21524	0.0267437	0.0886498
C12orf29	117.701	-0.107495	0.138068	-0.778563	0.436237	0.616484
C12orf36	1.88613	0.728167	1.10809	0.657136	0.511094	0.677644
C12orf39	1.43413	1.07062	0.820955	1.30412	0.192194	0.358621
C12orf4	81.4461	0.425405	0.204834	2.07683	0.0378175	0.114045
C12orf40	1.29522	1.13579	1.45038	0.783098	0.43357	0.613796
C12orf42	0.618029	2.63631	2.27931	1.15663	0.247425
C12orf43	43.5517	-0.0364408	0.187506	-0.194345	0.845906	0.91013
C12orf44	71.6886	0.0254906	0.178528	0.142782	0.886462	0.936115
C12orf45	23.5285	0.491774	0.258633	1.90144	0.0572448	0.153804
SMIM3	468.025	-1.97427	0.329478	-5.99209	2.07158e-09	9.4059e-08
C12orf5	31.6523	0.560158	0.261039	2.14588	0.0318827	0.100658
C12orf50	0.552765	0.619461	1.65878	0.373443	0.708819
C12orf52	70.9936	0.496435	0.26291	1.88823	0.0589951	0.157459
C12orf54	4.37183	-0.301024	0.359092	-0.838292	0.401867	0.583038
C12orf56	1.5459	1.64749	0.898781	1.83303	0.0667986	0.172129
C12orf57	380.504	-0.884125	0.22896	-3.86148	0.000112703	0.00111366
GPR133	33.0503	-1.96684	0.46449	-4.23441	2.29156e-05	0.000289817
C12orf61	36.6075	-0.0410632	0.295419	-0.139	0.88945	0.937984
C12orf65	68.1402	-0.550497	0.176576	-3.11762	0.00182315	0.0109157
C12orf66	30.6554	-0.254853	0.287003	-0.88798	0.374551	0.557296
C12orf68	47.0422	-0.576748	0.26566	-2.171	0.0299313	0.0961212
C12orf69	7.63075	-0.244602	0.428819	-0.570409	0.5684	0.720942
FAM84B	68.0905	-1.96628	0.209303	-9.39441	5.75407e-21	2.99352e-18
C12orf71	2.87321	-0.624151	0.456989	-1.36579	0.172004	0.332521
C12orf73	45.3683	-0.214589	0.210495	-1.01945	0.307989	0.490484
C12orf74	1.1614	0.00276247	1.43242	0.00192853	0.998461	0.999084
NRARP	4.36541	-1.9646	0.455285	-4.3151	1.59532e-05	0.000214294
C12orf76	26.6634	0.406098	0.220178	1.84441	0.0651237	0.168944
C12orf77	0.69771	1.61443	1.40805	1.14657	0.251561
C13orf35	1.43882	-0.118402	1.19789	-0.0988418	0.921264	0.956938
C13orf45	0.699617	1.09636	1.09737	0.999082	0.317755
C14orf1	85.3692	0.213705	0.260566	0.820155	0.412128	0.593507
C14orf101	114.601	0.426386	0.173156	2.46243	0.0137999	0.0533293
C14orf105	4.00508	0.164196	0.569013	0.288563	0.772916	0.863684
FAM131C	5.09789	-1.96084	0.576538	-3.40105	0.000671278	0.00487233
C14orf132	384.623	-0.0531325	0.154759	-0.343324	0.731355	0.835695
C14orf142	24.69	0.275791	0.180572	1.52732	0.126681	0.270072
C14orf159	38.6917	-0.00889968	0.221919	-0.0401034	0.968011	0.981834
C14orf166	263.526	0.205599	0.165004	1.24602	0.212756	0.383855
C14orf166B	2.3891	1.78931	1.13743	1.57312	0.115691	0.253638
C14orf169	36.9527	-0.192829	0.265356	-0.726684	0.46742	0.643404
C14orf177	1.12375	-0.341692	1.64793	-0.207346	0.835739	0.903493
C14orf178	4.1245	-0.744957	0.496034	-1.50182	0.133142	0.279209
C14orf180	0.962572	-0.262827	1.04815	-0.250752	0.802006
ZFAND5	3110.45	-1.95798	0.330254	-5.92869	3.05352e-09	1.31199e-07
MYOC	270.308	-1.94806	0.601953	-3.23623	0.00121121	0.0078899
C14orf2	504.327	0.518073	0.50794	1.01995	0.307753	0.490363
C14orf23	2.19918	1.02496	1.22601	0.836014	0.403147	0.584307
C14orf28	97.9672	-0.435346	0.158352	-2.74923	0.00597361	0.0280591
C14orf37	108.562	0.248271	0.295657	0.839728	0.401061	0.582636
C14orf39	16.6994	-0.638141	0.31058	-2.05467	0.0399107	0.118574
C14orf64	3.03381	0.243417	0.54499	0.446645	0.655131	0.78356
C14orf79	24.6991	-0.174635	0.216407	-0.806975	0.419681	0.600181
C14orf80	34.6774	0.133158	0.240492	0.553689	0.579792	0.729434
C14orf93	48.3314	-0.264889	0.157369	-1.68323	0.0923301	0.216437
C15orf26	2.23807	0.0419751	0.59796	0.0701971	0.944037	0.968596
C15orf27	5.9955	0.843322	0.319645	2.63831	0.00833213	0.0363743
C15orf32	1.03769	2.57984	1.84503	1.39826	0.162034
C15orf37	22.5295	-0.26406	0.234044	-1.12825	0.259214	0.438401
C15orf38	42.0656	0.404828	0.140472	2.88191	0.0039527	0.0201712
C15orf38-AP3S2	0.113165	-0.727932	2.9045	-0.250622	0.802106
SNORD114-17	2.05389	-1.94661	0.754555	-2.57981	0.00988543	0.0414029
C15orf40	60.1397	-0.0019996	0.131955	-0.0151536	0.98791	0.9928
C15orf41	19.0329	0.795686	0.208417	3.81776	0.000134666	0.00129935
C15orf43	1.22818	1.12579	1.63692	0.687751	0.49161	0.662666
LDHC	10.8305	-1.94631	0.469894	-4.14203	3.44253e-05	0.000412097
C15orf52	13.0609	0.651671	0.357784	1.82141	0.0685446	0.175082
C15orf53	0.677551	2.4643	2.02763	1.21536	0.224229
C15orf54	1.7755	1.68002	0.920875	1.82437	0.0680955	0.174189
C15orf55	3.10515	1.94925	0.875382	2.22675	0.0259642	0.0865578
C15orf56	0.89373	0.852737	1.59011	0.536274	0.591769
C15orf57	78.1153	-0.41379	0.134458	-3.07747	0.00208766	0.0121848
C15orf59	2.21423	0.750251	0.571257	1.31333	0.189071	0.354409
SLC43A2	48.5036	-1.94523	0.322162	-6.03803	1.56006e-09	7.32428e-08
C15orf61	55.6786	-0.0200056	0.357541	-0.0559533	0.955379	0.974713
C15orf62	22.6815	-0.240486	0.233305	-1.03078	0.302644	0.484698
C16orf11	0.260201	-0.287479	1.50231	-0.191359	0.848245
C16orf13	134.174	-0.332632	0.392403	-0.847678	0.396617	0.578282
C16orf3	4.88193	-0.0127947	0.412537	-0.0310146	0.975258	0.986067
C16orf45	164.244	0.277513	0.189493	1.4645	0.143057	0.293384
C16orf46	7.20213	-0.0982742	0.291802	-0.336784	0.73628	0.838621
C16orf52	98.3518	0.376541	0.192534	1.95572	0.0504984	0.14055
C19orf69	1.90948	-1.94227	0.706793	-2.74801	0.00599588	0.0281499
C16orf55	27.2498	0.233451	0.358676	0.650869	0.515131	0.680794
C16orf58	383.443	-0.493128	0.196794	-2.50581	0.0122171	0.0487495
C16orf59	1.67723	0.837831	0.575091	1.45687	0.145153	0.296414
C16orf62	256.625	0.190789	0.0918434	2.07733	0.037771	0.113976
C16orf70	48.5505	0.637754	0.24267	2.62807	0.00858718	0.0371783
C16orf71	14.1514	0.60961	0.22544	2.70409	0.00684924	0.0311387
C16orf72	386.448	-0.611322	0.247074	-2.47425	0.0133517	0.0520785
C16orf74	1.16763	0.0686477	0.792315	0.086642	0.930956	0.961991
C16orf78	0.592941	0.516645	1.8283	0.282582	0.777497
C16orf80	211.75	-0.293597	0.277608	-1.05759	0.29024	0.471662
C16orf82	0.478589	0.562254	2.31805	0.242555	0.80835
C16orf86	15.5251	-0.536518	0.205313	-2.61317	0.00897056	0.0383977
C16orf87	34.6838	-0.684374	0.204662	-3.34392	0.00082603	0.00577771
C16orf88	93.8151	-0.305407	0.169802	-1.79861	0.0720808	0.181311
C16orf89	2.02839	0.188012	0.620467	0.303016	0.761878	0.856531
C16orf90	2.09542	1.38139	0.821239	1.68208	0.0925529	0.216813
C16orf91	29.8253	0.350577	0.264147	1.3272	0.184442	0.348856
C16orf92	0.616439	1.03386	1.83458	0.563543	0.573066
C16orf93	0.727578	-0.951323	0.850367	-1.11872	0.263259
C16orf95	21.9758	0.292456	0.455361	0.642251	0.52071	0.684688
C16orf96	5.10842	1.09038	0.503262	2.16663	0.0302628	0.09683
C16orf97	0.207808	0.42681	2.96442	0.143978	0.885518
ARNTL	149.662	-1.94071	0.275328	-7.04869	1.80604e-12	1.65545e-10
[truncated: 21,712 more rows]
