# Supplementary material for: Identification of Genes Linked to Meniscal Degeneration in Osteoarthritis: An In Silico Analysis
Source: Int J Mol Sci. 2025 Jul 11;26(14):6651. doi: 10.3390/ijms26146651 (PMC12294481; doi:10.3390/ijms26146651)
Supplement: Supplementary file 1 [file ijms-26-06651-s001.zip › Table S4.xlsx]

## Sheet: Table S4
	Table S4: Significant DE lncRNAs OA vs healthy meniscus (adjusted p value＜0.05; absolute Log2FoldChange>1), as calculated by DESeq2
Gene	ensembl_gene_id	gene_biotype	baseMean	log2FoldChange	lfcSE	stat	pvalue	padj
5_8S_rRNA	ENSG00000278294	rRNA	0
5S_rRNA	ENSG00000278457	rRNA	1.75436	-0.457409	1.99513	-0.229263	0.818664
7SK	ENSG00000274262	misc_RNA	0.404732	2.16364	3.4719	0.623185	0.533163
A1BG	ENSG00000121410	protein_coding	57.2586	0.293669	0.818148	0.358944	0.719637	0.947294
A1BG-AS1	ENSG00000268895	lncRNA	110.65	0.166935	0.568153	0.293821	0.768894	0.959942
A1CF	ENSG00000148584	protein_coding	1.74742	4.25385	3.19456	1.33159	0.182994
A2M	ENSG00000175899	protein_coding	4471.52	-0.67404	0.56854	-1.18556	0.235795	0.909918
A2M-AS1	ENSG00000245105	lncRNA	65.2955	0.577682	0.456185	1.26633	0.205394	0.909918
A2ML1	ENSG00000166535	protein_coding	0.935639	-3.40366	3.42542	-0.993649	0.320394
A2ML1-AS1	ENSG00000256661	lncRNA	0
A2ML1-AS2	ENSG00000256904	lncRNA	0
A2MP1	ENSG00000256069	transcribed_unprocessed_pseudogene	3.71966	0.85597	2.15777	0.396693	0.691594	0.94193
A3GALT2	ENSG00000184389	protein_coding	0.401587	-2.23383	3.47703	-0.642455	0.520578
A4GALT	ENSG00000128274	protein_coding	2639.86	-0.707483	0.467418	-1.5136	0.130128	0.909918
A4GNT	ENSG00000118017	protein_coding	12.0311	-0.0214366	1.58664	-0.0135107	0.98922	0.998221
AA06	ENSG00000265544	lncRNA	0
AAAS	ENSG00000291836	protein_coding	2233.87	-0.181721	0.400804	-0.453392	0.650267	0.936273
AACS	ENSG00000081760	protein_coding	1565.73	-0.0784984	0.295711	-0.265457	0.790658	0.964771
AACSP1	ENSG00000250420	transcribed_unprocessed_pseudogene	0
AADAC	ENSG00000114771	protein_coding	2.89984	0.492605	3.08865	0.159489	0.873284	0.979297
AADACL2	ENSG00000261846	protein_coding	0
AADACL2-AS1	ENSG00000262466	lncRNA	0
AADACL3	ENSG00000188984	protein_coding	0
AADACL4	ENSG00000204518	protein_coding	0.404732	2.16364	3.4719	0.623185	0.533163
AADACP1	ENSG00000240602	transcribed_unprocessed_pseudogene	0.803174	-3.21831	3.43113	-0.937974	0.348258
AADAT	ENSG00000109576	protein_coding	325.482	0.735089	0.454329	1.61797	0.10567	0.909918
AAGAB	ENSG00000103591	protein_coding	1431.36	0.347877	0.373573	0.931215	0.351742	0.909918
AAK1	ENSG00000115977	protein_coding	2416.37	0.580844	0.616722	0.941824	0.346283	0.909918
AAMDC	ENSG00000087884	protein_coding	716.691	-0.322828	0.451346	-0.715255	0.474452	0.909918
AAMP	ENSG00000127837	protein_coding	3355.98	-0.58653	0.422608	-1.38788	0.165174	0.909918
AANAT	ENSG00000129673	protein_coding	0.505915	2.48129	3.45462	0.718254	0.472601
AAR2	ENSG00000131043	protein_coding	3058.57	-0.892736	0.53546	-1.66723	0.0954681	0.909918
AARD	ENSG00000205002	protein_coding	4.99902	-5.84421	2.45469	-2.38084	0.0172733	0.589402
AARS1	ENSG00000090861	protein_coding	13255.4	-0.662475	0.372909	-1.7765	0.0756499	0.909918
AARS1P1	ENSG00000249038	processed_pseudogene	0
AARS2	ENSG00000124608	protein_coding	1077.48	-0.239259	0.436961	-0.547551	0.584	0.921695
AARSD1	ENSG00000266967	protein_coding	1157.01	-0.394399	0.411609	-0.958189	0.337968	0.909918
AASDH	ENSG00000157426	protein_coding	581.913	0.531646	0.571412	0.930407	0.35216	0.909918
AASDHPPT	ENSG00000149313	protein_coding	1257.34	0.542197	0.53502	1.01341	0.310863	0.909918
AASS	ENSG00000008311	protein_coding	1156.84	0.629208	0.709813	0.886442	0.375379	0.909918
AATBC	ENSG00000215458	lncRNA	6.79431	0.115796	1.66997	0.0693404	0.944719	0.991425
AATF	ENSG00000276072	protein_coding	2491.26	-0.233744	0.318956	-0.732841	0.463656	0.909918
AATK	ENSG00000181409	protein_coding	97.1505	-0.570564	0.535039	-1.0664	0.286244	0.909918
ABALON	ENSG00000281376	lncRNA	122.082	-0.49876	0.464656	-1.0734	0.283094	0.909918
ABAT	ENSG00000183044	protein_coding	473.935	0.584333	0.357417	1.63488	0.102075	0.909918
ABBA01000933			0
ABBA01000935			4.92426	5.74513	3.00903	1.9093
ABBA01006766			0
ABBA01045074			0
ABCA1	ENSG00000165029	protein_coding	3959.17	1.56723	0.747222	2.09741	0.0359577	0.787395
ABCA10	ENSG00000154263	protein_coding	44.7503	0.388141	0.934647	0.415281	0.677937	0.940015
ABCA11P	ENSG00000251595	transcribed_processed_pseudogene	79.78	0.463804	1.14925	0.40357	0.686529	0.941606
ABCA12	ENSG00000144452	protein_coding	5.76047	5.96992	1.69889	3.51402	0.000441388	0.0735408
ABCA13	ENSG00000179869	protein_coding	67.1419	3.40217	1.28959	2.63819	0.00833509	0.43066
ABCA17P	ENSG00000238098	transcribed_unitary_pseudogene	12.4106	-0.0993547	1.62957	-0.0609699	0.951383	0.99184
ABCA2	ENSG00000107331	protein_coding	5787.95	-0.243815	0.421692	-0.578183	0.563141	0.920678
ABCA3	ENSG00000167972	protein_coding	613.185	-0.364727	0.578056	-0.630955	0.52807	0.915011
ABCA4	ENSG00000198691	protein_coding	471.926	-1.43182	0.651295	-2.19841	0.0279197	0.717032
ABCA5	ENSG00000154265	protein_coding	720.277	0.529542	0.607263	0.872014	0.383201	0.909918
ABCA6	ENSG00000154262	protein_coding	208.883	1.14419	0.718939	1.5915	0.111498	0.909918
ABCA7	ENSG00000064687	protein_coding	308.882	1.3899	0.632213	2.19846	0.0279162	0.717032
ABCA8	ENSG00000141338	protein_coding	1111.86	-0.00983063	0.78713	-0.0124892	0.990035	0.998221
ABCA9	ENSG00000154258	protein_coding	139.098	-0.0990822	0.927202	-0.106862	0.914899	0.985682
ABCA9-AS1	ENSG00000231749	lncRNA	0.924744	3.31164	3.42366	0.967279	0.333405
ABCB1	ENSG00000085563	protein_coding	4.84849	-0.194269	2.10647	-0.0922249	0.926519	0.988926
ABCB10	ENSG00000135776	protein_coding	699.736	-0.0352846	0.519343	-0.0679408	0.945833	0.99143
ABCB10P1	ENSG00000280461	processed_pseudogene	2.37076	0.959944	1.80397	0.532128	0.594638	0.924507
ABCB10P3	ENSG00000282479	processed_pseudogene	2.068	0.958261	1.843	0.519945	0.603102
ABCB10P4	ENSG00000274192	processed_pseudogene	2.58987	2.49426	1.75438	1.42173	0.155104	0.909918
ABCB11	ENSG00000276582	protein_coding	0
ABCB4	ENSG00000005471	protein_coding	383.833	0.666816	0.627206	1.06315	0.287712	0.909918
ABCB5	ENSG00000004846	protein_coding	5.29485	-3.89919	2.71217	-1.43767
ABCB6	ENSG00000115657	protein_coding	2881.58	-0.290733	0.575455	-0.505222	0.613403	0.928232
ABCB7	ENSG00000131269	protein_coding	816.531	0.508324	0.505579	1.00543	0.31469	0.909918
ABCB8	ENSG00000197150	protein_coding	1792.39	-0.375696	0.491761	-0.763981	0.444878	0.909918
ABCB9	ENSG00000150967	protein_coding	267.027	-0.218569	0.417401	-0.523642	0.600528	0.925832
ABCC1	ENSG00000278183	protein_coding	16923.6	-0.403666	0.421648	-0.957353	0.338389	0.909918
ABCC10	ENSG00000124574	protein_coding	1321.29	-0.277526	0.439343	-0.631685	0.527593	0.915011
ABCC11	ENSG00000121270	protein_coding	14.4375	0.306603	0.956036	0.320703	0.748436	0.953652
ABCC12	ENSG00000140798	protein_coding	5.00795	2.56046	2.00796	1.27515	0.202255	0.909918
ABCC13	ENSG00000243064	transcribed_unprocessed_pseudogene	0
ABCC2	ENSG00000023839	protein_coding	168.457	0.0481546	0.501515	0.0960183	0.923506	0.987979
ABCC3	ENSG00000108846	protein_coding	4691.73	-0.285979	0.524911	-0.544814	0.585881	0.922084
ABCC4	ENSG00000125257	protein_coding	804.678	0.295596	0.562313	0.525679	0.599111	0.925832
ABCC5	ENSG00000114770	protein_coding	2643.76	0.0291963	0.414801	0.0703862	0.943886	0.991425
ABCC5-AS1	ENSG00000223882	lncRNA	0
ABCC6	ENSG00000275331	protein_coding	168.085	1.10586	0.568157	1.94639	0.0516079	0.868255
ABCC6P1	ENSG00000256340	transcribed_unprocessed_pseudogene	20.9647	0.795833	1.15794	0.687284	0.491904	0.910795
ABCC6P2	ENSG00000273808	transcribed_unprocessed_pseudogene	11.788	-0.186407	1.08791	-0.171345	0.863953	0.976907
ABCC8	ENSG00000006071	protein_coding	2.55596	-1.70659	2.26741	-0.75266	0.451654	0.909918
ABCC9	ENSG00000069431	protein_coding	274.359	-0.752836	0.800144	-0.940875	0.346769	0.909918
ABCD1	ENSG00000101986	protein_coding	1552.14	-0.15473	0.435796	-0.355052	0.722551	0.947855
ABCD1P2	ENSG00000215151	unprocessed_pseudogene	0
ABCD1P3	ENSG00000261233	unprocessed_pseudogene	0
ABCD1P4	ENSG00000288394	unprocessed_pseudogene	0
ABCD1P5	ENSG00000214330	unprocessed_pseudogene	0
ABCD2	ENSG00000173208	protein_coding	1.5594	-4.14722	3.40857	-1.2167	0.223717
ABCD3	ENSG00000117528	protein_coding	1675.86	0.640702	0.507308	1.26295	0.206609	0.909918
ABCD4	ENSG00000119688	protein_coding	2063.28	-0.285508	0.358691	-0.795971	0.426049	0.909918
ABCE1	ENSG00000164163	protein_coding	2631.22	0.469316	0.516316	0.90897	0.363366	0.909918
ABCF1	ENSG00000204574	protein_coding	3885.69	-0.116957	0.30168	-0.387686	0.698248	0.943487
ABCF2	ENSG00000033050	protein_coding	4753.62	-0.297685	0.449696	-0.661971	0.50799	0.912395
ABCF2-H2BE1			308.79	-1.62485	0.693184	-2.34404	0.0190762	0.617111
ABCF2P1	ENSG00000242159	processed_pseudogene	2.05681	0.110837	2.3998	0.046186	0.963162
ABCF2P2	ENSG00000228769	unprocessed_pseudogene	0
ABCF3	ENSG00000161204	protein_coding	2824.28	-0.291097	0.398637	-0.73023	0.46525	0.909918
ABCG1	ENSG00000160179	protein_coding	63.4291	0.0451395	0.844765	0.0534345	0.957386	0.99238
ABCG2	ENSG00000118777	protein_coding	10.2451	-1.22903	1.58573	-0.775056	0.438306	0.909918
ABCG4	ENSG00000172350	protein_coding	34.9848	-0.463781	0.999017	-0.464237	0.642478	0.933922
ABCG5	ENSG00000138075	protein_coding	0
ABCG8	ENSG00000143921	protein_coding	0
ABHD1	ENSG00000143994	protein_coding	31.3642	0.799812	0.584565	1.36822	0.171244	0.909918
ABHD10	ENSG00000144827	protein_coding	830.209	0.734665	0.324679	2.26274	0.0236517	0.67324
ABHD11	ENSG00000106077	protein_coding	425.719	-0.193363	0.400546	-0.482749	0.629274	0.930441
ABHD11-AS1			52.5624	-0.60536	0.921106	-0.65721	0.511046	0.913164
ABHD12	ENSG00000100997	protein_coding	2557.07	-0.18404	0.406788	-0.452423	0.650964	0.936582
ABHD12B	ENSG00000131969	protein_coding	11.3954	1.6009	1.09467	1.46245	0.143618	0.909918
ABHD13	ENSG00000139826	protein_coding	698.002	0.422749	0.419327	1.00816	0.313378	0.909918
ABHD14A	ENSG00000248487	protein_coding	1098.46	-0.477051	0.59527	-0.801402	0.422899	0.909918
ABHD14A-ACY1	ENSG00000114786	protein_coding	107.443	-1.84379	0.956143	-1.92837	0.0538095	0.874264
ABHD14B	ENSG00000114779	protein_coding	2048.26	0.120009	0.596447	0.201206	0.840538	0.972746
ABHD15	ENSG00000168792	protein_coding	939.954	-0.345165	0.344455	-1.00206	0.316314	0.909918
ABHD15-AS1	ENSG00000264031	lncRNA	0
ABHD16A	ENSG00000204427	protein_coding	2024.93	-0.685703	0.471946	-1.45293	0.146244	0.909918
ABHD16B	ENSG00000183260	protein_coding	0
ABHD17A	ENSG00000129968	protein_coding	2847.17	-0.533556	0.470441	-1.13416	0.256727	0.909918
ABHD17AP1	ENSG00000198658	unprocessed_pseudogene	46.6266	-1.15504	0.58707	-1.96746	0.0491299	0.852066
ABHD17AP3	ENSG00000250536	transcribed_unprocessed_pseudogene	1.40634	-3.19081	3.413	-0.934899	0.349841
ABHD17AP4	ENSG00000229107	processed_pseudogene	4.81504	-3.65349	2.34106	-1.56062	0.118615	0.909918
ABHD17AP5	ENSG00000263366	processed_pseudogene	0.404732	2.16364	3.4719	0.623185	0.533163
ABHD17AP6	ENSG00000226981	transcribed_unprocessed_pseudogene	32.7231	-3.85896	1.29833	-2.97225	0.00295625	0.249838
ABHD17AP7	ENSG00000260864	unprocessed_pseudogene	0
ABHD17AP8	ENSG00000260540	unprocessed_pseudogene	0
ABHD17AP9	ENSG00000261536	unprocessed_pseudogene	0
ABHD17B	ENSG00000107362	protein_coding	397.643	0.181844	0.333715	0.544907	0.585817	0.922084
ABHD17C	ENSG00000136379	protein_coding	1033.85	0.494227	0.521491	0.94772	0.343272	0.909918
ABHD18	ENSG00000164074	protein_coding	277.401	0.552377	0.51368	1.07533	0.282225	0.909918
ABHD2	ENSG00000140526	protein_coding	10436.2	0.362647	0.504689	0.718555	0.472415	0.909918
ABHD3	ENSG00000158201	protein_coding	178.784	0.08972	0.494704	0.181361	0.856084	0.975477
ABHD4	ENSG00000100439	protein_coding	8193.01	-0.84222	0.441374	-1.90818	0.0563681	0.885522
ABHD5	ENSG00000011198	protein_coding	1411.17	0.666842	0.369595	1.80425	0.0711925	0.909918
ABHD6	ENSG00000163686	protein_coding	379.815	-0.791519	0.5722	-1.38329	0.166576	0.909918
ABHD8	ENSG00000127220	protein_coding	947.68	-0.40299	0.468978	-0.859294	0.390179	0.909918
ABI1	ENSG00000136754	protein_coding	2748.65	0.276402	0.496187	0.557053	0.577492	0.921416
ABI1P1	ENSG00000271484	unprocessed_pseudogene	0
ABI2	ENSG00000138443	protein_coding	4337.29	0.701717	0.463743	1.51316	0.130239	0.909918
ABI3	ENSG00000108798	protein_coding	26.6591	-1.11797	1.13999	-0.980683	0.326749	0.909918
ABI3BP	ENSG00000154175	protein_coding	83577.2	0.282343	0.909673	0.310379	0.756273	0.955991
ABITRAM	ENSG00000119328	protein_coding	649.463	0.402308	0.503061	0.79972	0.423873	0.909918
ABITRAMP1	ENSG00000251106	processed_pseudogene	0
ABL1	ENSG00000097007	protein_coding	21667	-0.296901	0.56725	-0.523405	0.600692	0.925832
ABL2	ENSG00000143322	protein_coding	4456.7	0.336289	0.524144	0.641597	0.521135	0.915011
ABLIM1	ENSG00000099204	protein_coding	2154.01	-0.147736	0.621884	-0.237561	0.812221	0.968438
ABLIM2	ENSG00000163995	protein_coding	44.2281	-1.38488	1.00645	-1.37601	0.168819	0.909918
ABLIM3	ENSG00000173210	protein_coding	460.92	0.309882	0.447642	0.692255	0.488777	0.910594
ABO	ENSG00000281879	protein_coding	17.8686	2.27071	1.51599	1.49784	0.134174	0.909918
ABR	ENSG00000278741	protein_coding	9078.3	-0.500494	0.326777	-1.53161	0.125619	0.909918
ABRA	ENSG00000174429	protein_coding	0.435173	2.25778	3.46639	0.651337	0.514829
ABRACL	ENSG00000146386	protein_coding	453.009	-0.188455	0.480912	-0.391869	0.695155	0.942969
ABRAXAS1	ENSG00000163322	protein_coding	506.616	0.200365	0.609117	0.328943	0.742199	0.951891
ABRAXAS2	ENSG00000165660	protein_coding	942.746	0.285422	0.499925	0.570928	0.568048	0.920678
ABT1	ENSG00000292169	protein_coding	1035.32	-0.549257	0.450431	-1.2194	0.222691	0.909918
ABT1P1	ENSG00000250496	processed_pseudogene	0.411855	-2.26638	3.47497	-0.652201	0.514271
ABTB1	ENSG00000114626	protein_coding	2303.54	-0.489669	0.426582	-1.14789	0.251014	0.909918
ABTB2	ENSG00000166016	protein_coding	1101.31	-0.10325	0.593673	-0.173917	0.861931	0.976453
AC000032			2.41868	0.0323677	3.18337	0.0101677	0.991887	0.998508
AC000035			0
AC000036			0
AC000041			8.99003	-0.400518	1.02727	-0.389888	0.69662	0.942969
AC000050			0
AC000058			0
AC000061			0
AC000065			0.411855	-2.26638	3.47497	-0.652201	0.514271
AC000067			0.586222	2.67688	3.44569	0.776878	0.437231
AC000068			2.56101	-0.514683	2.66849	-0.192874	0.847057	0.973959
AC000072			6.52045	0.716833	1.64114	0.436789	0.662264	0.938792
AC000077			0
AC000078			15.5824	-0.418047	0.733829	-0.569678	0.568896	0.920678
AC000081			0
AC000082			0
AC000085			5.52469	-2.28018	2.31784	-0.983754	0.325237	0.909918
AC000089			157.606	-0.539532	0.446686	-1.20785	0.227103	0.909918
AC000093			527.367	-0.602621	1.56666	-0.384653	0.700494	0.943499
AC000095			0
AC000111			0
AC000113			0.462372	2.29292	3.46442	0.661849	0.508068
AC000120			1.9083	-0.218455	2.06731	-0.105671	0.915843
AC000123			12.7679	0.54129	1.30813	0.413789	0.679029	0.940155
AC000124			0
AC000362			0
AC000367			0
AC000372			0
AC000374			0
AC000403			41.1796	-0.542832	0.6399	-0.848308	0.396266	0.909918
AC001226			1.244	1.69525	3.15851	0.536724	0.591458
AC002044			0.602381	-2.80869	3.44661	-0.814913	0.415122
AC002056			67.4495	-0.54123	0.532416	-1.01655	0.309365	0.909918
AC002057			0
AC002059			0.404732	2.16364	3.4719	0.623185	0.533163
AC002064			9.9981	0.052764	1.21737	0.0433426	0.965428	0.993739
AC002066			7.68937	0.906822	1.71267	0.529479	0.596473	0.924999
AC002069			0
AC002070			37.2815	-0.804923	0.664138	-1.21198	0.22552	0.909918
AC002072			0
AC002074			53.9838	-0.99467	0.939247	-1.05901	0.289596	0.909918
AC002075			66.1289	-1.0042	0.64397	-1.55939	0.118903	0.909918
AC002076			1.24026	-0.0218318	3.35437	-0.00650847	0.994807
AC002090			0
AC002091			0
AC002094			17.5867	21.3355	3.38547	6.30207
AC002101			0
AC002115			0
AC002116			0.435173	2.25778	3.46639	0.651337	0.514829
AC002127			0
AC002128			14.9769	-0.161775	1.32424	-0.122165	0.902768	0.983606
AC002306			0.303549	1.75526	3.50029	0.501463	0.616045
AC002310			44.2565	0.399303	0.603947	0.661156	0.508512	0.912395
AC002331			0
AC002347			0.351733	1.94122	3.48639	0.556798	0.577665
AC002350			0.991205	-0.0772806	1.92147	-0.0402196	0.967918
AC002351			0
AC002359			0
AC002366			0
AC002368			0.935639	-3.40366	3.42542	-0.993649	0.320394
AC002375			0
AC002377			0
AC002378			0
AC002381			0
AC002383			0
AC002386			0
AC002398			3.60722	-2.46751	2.56864	-0.960629	0.336739	0.909918
AC002401			0
AC002407			0
AC002428			0
AC002429			0
AC002451			11.4925	-0.000926917	0.859427	-0.00107853	0.999139	0.999473
AC002456			0
AC002458			0
AC002460			0
AC002463			0.468977	2.35547	3.46103	0.680571	0.496143
AC002464			0
AC002465			0
AC002467			64.685	-0.106887	0.508723	-0.210108	0.833584	0.972613
AC002470			8.11017	-1.13559	0.94087	-1.20696	0.227449	0.909918
AC002472			0.30119	-1.82928	3.5065	-0.521684	0.601891
AC002480			31.4145	1.45041	1.0057	1.44218	0.14925	0.909918
AC002486			0
AC002487			0
AC002504			0
AC002511			0
AC002519			3.93453	5.41574	2.21832	2.44137	0.0146318	0.545602
AC002524			89.7999	-0.369156	0.503479	-0.73321	0.463431	0.909918
AC002525			8.13031	-0.898087	1.36219	-0.659298	0.509705	0.912896
AC002529			0
AC002540			0
AC002542			0
AC002543			0
AC002545			2.6366	-0.13034	1.99058	-0.0654782	0.947793	0.99184
AC002546			0
AC002550			8.09369	1.82387	1.27971	1.42523	0.154092	0.909918
AC002551			0
AC002553			19.4619	1.61248	0.883414	1.82528	0.0679583	0.909918
AC002558			0.880833	0.160859	3.40093	0.0472986	0.962275
AC002563			0
AC002980			0
AC002981			0
AC002984			0.569319	2.63776	3.44738	0.765148	0.444183
AC002985			8.70428	-0.640749	1.38759	-0.461772	0.644245	0.934275
AC002996			0
AC003001			0
AC003002			0
AC003005			0
AC003006			2.71008	-4.94999	3.39785	-1.4568	0.145171	0.909918
AC003009			0
AC003035			0
AC003043			0
AC003044			0
AC003070			6.60049	-1.47875	1.59908	-0.924753	0.355094	0.909918
AC003071			0
AC003072			35.3901	0.168368	1.28296	0.131234	0.89559	0.982527
AC003077			0
AC003080			0
AC003084			0
AC003086			21.2569	-0.0125657	0.992752	-0.0126574	0.989901	0.998221
AC003087			0
AC003092			0
AC003093			3.29776	-1.99705	2.51243	-0.794867	0.426691	0.909918
AC003098			0
AC003101			0.371765	0.742251	3.51832	0.210967	0.832913
AC003102			61.4416	-0.058674	0.568701	-0.103172	0.917826	0.986702
AC003109			0
AC003657			0.41077	-0.0310027	3.51759	-0.00881363	0.992968
AC003659			0
AC003666			0
AC003669			0
AC003681			481.635	0.867456	0.461452	1.87984	0.0601296	0.895678
AC003682			0.308891	-1.85953	3.50415	-0.530667	0.59565
AC003684			0.761552	3.05986	3.43128	0.891754	0.372525
AC003685			0
AC003686			0
AC003687			0
AC003688			0
AC003950			0
AC003956			0.409984	-1.10794	3.5065	-0.315968	0.752026
AC003957			5.12672	-0.32902	1.17171	-0.280802	0.778862	0.961294
AC003958			0
AC003965			0.202366	1.2908	3.52895	0.365775	0.714533
AC003973			0
AC003975			0
AC003982			0
AC003984			0
AC003985			0
AC003986			68.7376	-1.725	0.693107	-2.48879	0.0128179	0.531335
AC003988			0
AC003989			0
AC003991			22.3901	1.22988	1.32462	0.928483	0.353157	0.909918
AC003992			0
AC004000			2.91804	0.50078	1.93119	0.259312	0.795395	0.965637
AC004004			0
AC004006			0
AC004009			0
AC004012			0.602239	-2.76406	3.44858	-0.801507	0.422838
AC004014			0
AC004022			0
AC004023			0
AC004024			0.462372	2.29292	3.46442	0.661849	0.508068
AC004034			8.21154	0.230426	0.958543	0.240392	0.810027	0.967618
AC004039			0.820711	3.16165	3.42804	0.92229	0.356377
AC004047			0
AC004052			0
AC004053			0
AC004054			0
AC004057			653.291	-0.711379	0.529903	-1.34247	0.179444	0.909918
AC004062			0
AC004063			0
AC004066			0
AC004067			14.0682	-0.530142	1.2629	-0.41978	0.674646	0.940015
AC004069			64.7297	-0.310732	2.47008	-0.125798	0.899891	0.983327
AC004074			0
AC004076			9.02536	1.77465	0.951384	1.86534	0.062134	0.90223
AC004079			2.64969	2.05851	1.63519	1.25888	0.208074	0.909918
AC004080			0.82371	-3.25264	3.43001	-0.948287	0.342983
AC004083			0.617783	-2.8424	3.44517	-0.825038	0.40935
AC004112			0.604669	0.0927863	3.4773	0.0266834	0.978712
AC004125			0
AC004129			0
AC004130			36.7032	0.0758108	0.613882	0.123494	0.901716	0.983606
AC004134			1.14498	-0.146508	3.25955	-0.0449472	0.964149
AC004147			0
AC004148			113.941	0.640029	0.485725	1.31768	0.187612	0.909918
AC004156			13.5153	0.396543	1.40409	0.28242	0.777622	0.961123
AC004158			3.06107	2.0713	2.55929	0.809326	0.418328	0.909918
AC004160			39.7189	2.82961	1.3625	2.07679	0.0378213	0.80404
AC004217			0
AC004221			0.308891	-1.85953	3.50415	-0.530667	0.59565
AC004223			1.50567	-4.10193	3.37031	-1.21708	0.223575
AC004224			0.879675	-3.32931	3.42762	-0.971318	0.33139
AC004231			0.602381	-2.80869	3.44661	-0.814913	0.415122
AC004232			6.32907	-1.07113	1.16244	-0.92145	0.356815	0.909918
AC004233			0
AC004241			2.66151	-0.00633287	1.96933	-0.00321575	0.997434	0.999084
AC004253			12.0375	0.183184	1.56231	0.117252	0.90666	0.984637
AC004257			0
AC004263			115.814	0.328474	0.438093	0.749781	0.453386	0.909918
AC004264			54.3622	1.23446	1.09853	1.12374	0.261125	0.909918
AC004381			0.666454	0.958715	3.45126	0.277787	0.781176
AC004383			2.81507	-0.26965	1.94946	-0.13832	0.889987	0.98156
AC004386			0
AC004408			0
AC004415			0
AC004448			0.32638	1.84647	3.49326	0.528582	0.597095
AC004449			6.91583	-1.61606	1.14088	-1.4165	0.156629	0.909918
AC004453			477.321	-0.553265	0.481445	-1.14918	0.250483	0.909918
AC004461			1.23696	1.04554	2.7383	0.381822	0.702593
AC004464			0
AC004466			24.095	-0.357926	0.662464	-0.540295	0.588993	0.923051
AC004467			0
AC004470			0
AC004471			3.52927	-1.64542	1.60544	-1.0249	0.30541	0.909918
AC004477			0
AC004485			0
AC004486			0
AC004490			2.25968	-0.17812	3.23468	-0.0550656	0.956086
AC004491			0
AC004492			18.9491	0.338727	1.29306	0.261957	0.793354	0.965522
AC004494			7.52177	0.789366	1.1742	0.672259	0.501419	0.911338
AC004510			0
AC004522			0
AC004528			0
AC004540			26.8182	1.52842	1.50509	1.0155	0.309866	0.909918
AC004542			0
AC004543			0.809465	3.15253	3.42832	0.919554	0.357806
AC004549			0
AC004551			0.401587	-2.23383	3.47703	-0.642455	0.520578
AC004552			185.377	-1.27065	0.692192	-1.83569	0.0664041	0.909918
AC004554			0
AC004584			0
AC004585			57.3694	2.23472	1.09956	2.03237	0.0421157	0.820642
AC004590			0
AC004593			12.8939	-1.0833	1.29364	-0.837403	0.402366	0.909918
AC004594			0
AC004596			3.46419	-0.15944	1.21341	-0.131399	0.89546	0.982527
AC004597			0
AC004623			32.0188	0.269776	0.677446	0.398225	0.690465	0.94193
AC004637			0.45168	-2.34257	3.47034	-0.675028	0.499658
AC004664			0
AC004672			0
AC004674			0.217586	1.35101	3.52609	0.383148	0.70161
AC004678			2.85973	1.16917	1.66623	0.701683	0.482877	0.909918
AC004687			22.2364	2.02789	1.24996	1.62236	0.104726	0.909918
AC004690			0
AC004691			0.45168	-2.34257	3.47034	-0.675028	0.499658
AC004692			1.82529	-1.08881	2.93662	-0.370769	0.710809
AC004696			1.04536	-1.73721	3.26855	-0.531493	0.595077
AC004702			0
AC004704			0
AC004706			80.8806	0.91636	0.865432	1.05885	0.28967	0.909918
AC004707			18.0399	-0.732741	0.785892	-0.932369	0.351146	0.909918
AC004765			0
AC004771			6.34042	0.753185	1.47068	0.512134	0.608557	0.927829
AC004774			0
AC004775			0.612649	-2.83124	3.44565	-0.821686	0.411255
AC004777			0.101183	0.649572	3.53381	0.183816	0.854158
AC004784			1.25588	3.77608	3.41263	1.1065	0.26851
AC004788			0
AC004790			0
AC004792			0
AC004801			0
AC004803			157.864	0.163908	0.500251	0.327653	0.743174	0.95209
AC004805			0
AC004808			0
AC004812			148.57	-0.7942	0.456345	-1.74035	0.0817976	0.909918
AC004816			0.968229	3.38655	3.42164	0.989746	0.322298
AC004817			0
AC004825			0
AC004828			0.77062	3.04473	3.43178	0.887217	0.374962
AC004830			0
AC004832			0
AC004834			3.16629	0.641215	2.22016	0.288815	0.772723	0.960967
AC004835			0
AC004836			0.312154	-0.712989	3.52345	-0.202355	0.839639
AC004837			7.60118	1.54188	1.65465	0.931845	0.351416	0.909918
AC004839			2.12973	0.795257	1.79114	0.443995	0.657047
AC004840			0
AC004846			276.717	-0.944102	0.534756	-1.76548	0.0774826	0.909918
AC004847			0.616496	2.71713	3.44399	0.788947	0.430143
AC004852			0
AC004854			0
AC004858			0
AC004862			0
AC004863			13.0675	0.299276	1.37539	0.217593	0.827746	0.972085
AC004865			11.7274	0.827739	0.727171	1.1383	0.254995	0.909918
AC004866			0
AC004869			0
AC004870			0
AC004875			0
AC004877			16.5679	-0.320636	0.724256	-0.44271	0.657975	0.937919
AC004879			0
AC004882			0
AC004884			0
AC004888			0
AC004890			1.96738	-2.24652	1.80133	-1.24714	0.212344
AC004893			1.09239	0.211795	1.8534	0.114274	0.909021
AC004895			0.629441	-0.843602	3.46712	-0.243315	0.807761
AC004898			1.8825	0.136799	3.31011	0.0413278	0.967035
AC004899			6.29501	1.03355	2.37267	0.435608
AC004900			2.18502	-1.64662	2.40476	-0.684733	0.493513
AC004908			22.7682	0.649923	0.665762	0.976209	0.328961	0.909918
AC004910			0
AC004911			0
AC004912			0
AC004917			2.37418	1.47341	1.98331	0.742905	0.457539	0.909918
AC004918			47.7287	0.148924	0.619067	0.240563	0.809894	0.967618
AC004920			0
AC004921			0
AC004922			783.492	-9.7335	1.79899	-5.41053	6.28375e-08	9.13406e-05
AC004923			0.795357	3.11881	3.42938	0.909438	0.363119
AC004925			0.15594	-0.793101	3.53381	-0.224432	0.822421
AC004930			0
AC004936			0
AC004938			0
AC004941			0
AC004943			0
AC004944			0
AC004945			0.30119	-1.82928	3.5065	-0.521684	0.601891
AC004946			0
AC004947			0
AC004948			1.34269	3.87314	3.41074	1.13557	0.256136
AC004951			10.7514	-1.64137	1.06157	-1.54616	0.122065	0.909918
AC004965			0
AC004967			7.11293	-0.554463	1.21456	-0.456513	0.648021	0.935127
AC004969			0.45168	-2.34257	3.47034	-0.675028	0.499658
AC004972			0
AC004973			0.602239	-2.76406	3.44858	-0.801507	0.422838
AC004974			17.4879	0.730283	2.92849	0.249372	0.803073	0.966256
AC004975			6.18621	1.69997	1.68379	1.00961	0.312684	0.909918
AC004980			212.18	0.500304	0.519318	0.963387	0.335353	0.909918
AC004982			4.55042	0.12969	1.83496	0.0706773	0.943655	0.991425
AC004986			0
AC004987			0
AC004988			8.70743	0.442067	1.63697	0.270052	0.787121	0.963999
AC004990			1.92248	4.3933	3.40248	1.29121	0.196632
AC004997			74.4336	-0.129465	1.21902	-0.106204	0.91542	0.985719
AC005000			146.712	0.209898	0.369471	0.568104	0.569965	0.920678
AC005002			0
AC005005			0.435173	2.25778	3.46639	0.651337	0.514829
AC005006			0
AC005008			0
AC005009			0
AC005011			0
AC005013			0
AC005014			0.614221	-0.903815	3.47003	-0.260463	0.794506
AC005019			0
AC005020			4.83333	1.2518	1.48406	0.8435	0.398949	0.909918
AC005021			4.01441	0.121459	2.14102	0.0567295	0.954761	0.99184
AC005034			0
AC005037			1.01183	3.47205	3.41945	1.01538	0.309924
AC005040			0
AC005041			18.9602	-0.387121	0.87287	-0.443504	0.657401	0.937919
AC005042			0
AC005045			0
AC005046			14.496	-0.0373336	1.03183	-0.0361821	0.971137	0.994929
AC005050			8.78026	1.53404	1.28014	1.19833	0.230788	0.909918
AC005052			0.602239	-2.76406	3.44858	-0.801507	0.422838
AC005062			1586.01	0.246679	0.537805	0.458677	0.646466	0.934588
AC005064			0
AC005066			0
AC005070			0.32638	1.84647	3.49326	0.528582	0.597095
AC005071			0.616496	2.71713	3.44399	0.788947	0.430143
AC005072			0.45168	-2.34257	3.47034	-0.675028	0.499658
AC005076			14.6406	0.576485	0.716786	0.804264	0.421245	0.909918
AC005077			4.81746	0.173605	1.77705	0.0976932	0.922176	0.987953
AC005081			8.81826	0.702444	1.4267	0.492355	0.622469	0.930183
AC005082			24.0592	-1.01919	0.716717	-1.42203	0.155019	0.909918
AC005083			8.66684	4.23527	1.72585	2.45402	0.014127	0.538504
AC005084			0
AC005086			0
AC005088			0
AC005089			0.870565	0.193408	3.40302	0.0568342	0.954677
AC005090			0
AC005091			0.303549	1.75526	3.50029	0.501463	0.616045
AC005094			0
AC005096			0.351733	1.94122	3.48639	0.556798	0.577665
AC005099			0
AC005100			0.401587	-2.23383	3.47703	-0.642455	0.520578
AC005102			0.602239	-2.76406	3.44858	-0.801507	0.422838
AC005104			0
AC005105			0
AC005144			0
AC005153			0
AC005154			5.15057	3.43766	1.51625	2.26721	0.0233776	0.668055
AC005156			0
AC005160			0
AC005162			2.38381	-0.295163	2.73121	-0.10807	0.91394	0.985682
AC005165			12.834	2.43593	1.3088	1.8612	0.0627166	0.90223
AC005176			0
AC005178			0
AC005180			1.15592	-0.732526	3.36716	-0.21755	0.82778
AC005181			0
AC005183			0
AC005185			0
AC005189			0.234489	1.42474	3.52095	0.404645	0.685739
AC005191			0
AC005192			101.814	3.47449	1.82255	1.90639
AC005197			0
AC005208			0
AC005209			0
AC005220			0.411855	-2.26638	3.47497	-0.652201	0.514271
AC005224			0.404732	2.16364	3.4719	0.623185	0.533163
AC005225			2.62607	0.0893325	1.99829	0.0447044	0.964343	0.993609
AC005229			0
AC005230			0
AC005232			0
AC005234			0
AC005237			0.607098	2.74136	3.44299	0.796214	0.425908
AC005244			0
AC005252			0
AC005253			190.073	-0.200212	0.366681	-0.546011	0.585058	0.92202
AC005255			1.81233	-4.37169	3.17101	-1.37864	0.168005
AC005256			0
AC005258			0
AC005261			5.75125	-0.335203	2.03245	-0.164925	0.869003	0.978313
AC005262			0
AC005264			0
AC005274			9.0356	1.67019	1.42033	1.17591	0.239629	0.909918
AC005277			1.00697	-0.528652	3.38511	-0.15617	0.875899
AC005280			13.2441	0.566758	0.986015	0.574797	0.565428	0.920678
AC005281			1.23299	3.73158	3.41354	1.09317	0.274319
AC005288			6.94651	1.07101	1.63982	0.653128	0.513674	0.913434
AC005291			0.870345	3.25156	3.42536	0.949259	0.342489
AC005293			1.08284	3.5669	3.08566	1.15596	0.247698
AC005294			0
AC005296			0
AC005297			0
AC005300			0.435173	2.25778	3.46639	0.651337	0.514829
AC005301			0
AC005303			0
AC005304			0
AC005306			3.67026	1.77472	1.43036	1.24075	0.214699	0.909918
AC005307			0
AC005323			0
AC005324			0
AC005326			1.16794	0.867869	2.77123	0.313172	0.75415
AC005329			7.80563	-0.802476	1.43903	-0.557652	0.577082	0.921416
AC005330			22.4091	-0.352539	1.04723	-0.33664	0.736388	0.951621
AC005332			25.6982	0.424757	0.735818	0.577259	0.563765	0.920678
AC005336			0
AC005339			0.462372	2.29292	3.46442	0.661849	0.508068
AC005341			0
AC005342			0
AC005343			2.42974	-0.822578	3.17858	-0.258788	0.795799	0.965731
AC005344			0
AC005345			0
AC005351			0
AC005355			0.404732	2.16364	3.4719	0.623185	0.533163
AC005357			0
AC005358			0
AC005363			29.4539	-0.516621	0.600036	-0.860984	0.389247	0.909918
AC005377			0
AC005379			0
AC005381			0
AC005383			0
AC005387			9.3702	1.10522	1.09058	1.01342	0.310858	0.909918
AC005389			0
AC005391			0
AC005392			0
AC005393			15.6815	0.763469	1.09291	0.698567	0.484823	0.910201
AC005394			0
AC005400			2.76938	-1.88534	3.07835	-0.612451	0.540239	0.916541
AC005410			0.435173	2.25778	3.46639	0.651337	0.514829
AC005412			0
AC005414			1.87768	-0.211482	2.83917	-0.0744871	0.940623
AC005476			12.6808	0.558577	0.790895	0.706259	0.480027	0.909918
AC005479			11.5106	1.61895	1.23088	1.31528	0.188414	0.909918
AC005480			3.51675	0.380667	1.81194	0.210088	0.833599	0.972613
AC005481			0.401587	-2.23383	3.47703	-0.642455	0.520578
AC005482			0
AC005486			1.64324	-0.36058	2.58858	-0.139296	0.889216
AC005487			0
AC005495			0
AC005498			3.0671	0.0313257	1.88977	0.0165764	0.986775	0.997901
AC005514			0.66094	-1.95099	3.4528	-0.565047	0.572042
AC005515			0.303549	1.75526	3.50029	0.501463	0.616045
AC005518			0
AC005519			45.8849	-0.562652	0.587692	-0.957393	0.338369	0.909918
AC005520			2.1843	2.18366	2.04482	1.0679	0.285566
AC005521			0.462372	2.29292	3.46442	0.661849	0.508068
AC005522			0.803104	-3.20574	3.43154	-0.9342	0.350201
AC005523			0
AC005524			0
AC005529			0
AC005531			1.77592	0.885032	2.45707	0.360198	0.718699
AC005532			34.0668	-0.848617	0.826639	-1.02659	0.304615	0.909918
AC005534			0.435173	2.25778	3.46639	0.651337	0.514829
AC005537			1.5231	4.05598	3.40749	1.19031	0.233924
AC005538			0
AC005540			13.7724	3.74745	1.71544	2.18454	0.0289227	0.73159
AC005544			0
AC005546			2.71395	0.67755	1.64005	0.413129	0.679512	0.940227
AC005548			0
AC005549			0
AC005550			3.03033	0.915642	2.61301	0.350417	0.726026	0.948261
AC005551			0
AC005552			0
AC005559			0
AC005562			389.053	0.122039	0.483487	0.252414	0.800721	0.966256
AC005578			0
AC005580			0
AC005586			9.645	0.00563796	0.797697	0.00706779	0.994361	0.998656
AC005587			0
AC005588			0
AC005592			1.47258	0.55927	3.33736	0.167579	0.866915
AC005593			0.401587	-2.23383	3.47703	-0.642455	0.520578
AC005594			0
AC005597			0
AC005599			0
AC005606			46.8149	0.667213	0.653673	1.02071	0.30739	0.909918
AC005609			0
AC005614			4.18865	1.96416	1.43994	1.36406	0.172548	0.909918
AC005616			0
AC005618			4.24178	-0.198829	2.08493	-0.0953648	0.924025	0.988062
AC005622			2.52166	-2.34246	2.64171	-0.88672	0.37523	0.909918
AC005625			0.200794	-1.42397	3.52392	-0.404088	0.686148
AC005631			0
AC005632			0
AC005670			0.30119	-1.82928	3.5065	-0.521684	0.601891
AC005674			0.602381	-2.80869	3.44661	-0.814913	0.415122
AC005682			84.8909	1.06101	0.714826	1.48429	0.137732	0.909918
AC005691			0
AC005692			0
AC005695			0.5027	-1.46502	3.4801	-0.42097	0.673777
AC005696			0
AC005697			0.435173	2.25778	3.46639	0.651337	0.514829
AC005699			0
AC005702			0
AC005703			0.813377	2.23265	3.43489	0.649992	0.515697
AC005722			0.602239	-2.76406	3.44858	-0.801507	0.422838
AC005725			0.30112	-1.73423	3.51105	-0.493936	0.621352
AC005726			0
AC005730			0
AC005736			0
AC005740			0
AC005741			0
AC005746			10.9752	0.261782	0.867975	0.301601	0.762957	0.95865
AC005753			0
AC005757			0
AC005758			0
AC005759			7.20863	0.67768	1.66623	0.406716	0.684217	0.941606
AC005771			0
AC005772			0
AC005774			0
AC005775			12.1625	-3.51392	1.54879	-2.26882	0.0232791	0.666988
AC005776			23.4154	0.204643	1.04768	0.19533	0.845135	0.973228
AC005777			0
AC005785			14.6397	0.352243	0.724758	0.486015	0.626957	0.930441
AC005786			50.6604	-0.113672	2.4289	-0.0467995
AC005787			0
AC005789			0
AC005790			8.78685	-0.98229	1.15036	-0.853894	0.393163	0.909918
AC005796			0
AC005798			0
AC005803			2.25989	-0.198426	2.76202	-0.071841	0.942728
AC005808			0
AC005821			0
AC005822			24.1683	1.12143	0.765813	1.46436	0.143095	0.909918
AC005823			0
AC005828			0
AC005829			3.45883	-2.26572	2.14541	-1.05608	0.290933	0.909918
AC005831			67.5964	0.747723	0.698238	1.07087	0.284228	0.909918
AC005832			1.19852	2.09138	2.68291	0.779522	0.435672
AC005833			59.9804	-0.775184	0.97568	-0.794507	0.4269	0.909918
AC005837			33.8305	0.692088	0.723936	0.956008	0.339068	0.909918
AC005838			0.31188	-1.73423	3.51105	-0.493936	0.621352
AC005839			52.6846	0.155603	0.657374	0.236703	0.812887	0.968535
AC005840			165.369	-0.424456	0.501291	-0.846726	0.397148	0.909918
AC005841			0.510614	2.46201	3.45557	0.712476	0.47617
AC005845			0
AC005856			2.39165	-0.259475	2.0225	-0.128294	0.897916	0.982669
AC005858			0
AC005863			0
AC005865			6.51687	-0.0148787	1.66615	-0.00893	0.992875	0.998508
AC005868			0
AC005871			0
AC005884			0
AC005888			0
AC005899			0
AC005901			11.0627	-0.644442	1.31667	-0.489447	0.624525	0.930304
AC005906			70.9271	-1.27403	1.11045	-1.14731	0.251254	0.909918
AC005908			0
AC005909			0
AC005911			1.93176	4.38838	2.61348	1.67913	0.0931266
AC005912			1.24862	-0.906767	3.10971	-0.291592	0.770598
AC005914			0
AC005915			0
AC005920			0.202366	1.2908	3.52895	0.365775	0.714533
AC005921			0
AC005943			14.9591	-21.9411	3.38599	-6.47995
AC005944			0
AC005951			0
AC005954			1.98723	-0.659403	2.13021	-0.309548	0.756905
AC005962			0.401587	-2.23383	3.47703	-0.642455	0.520578
AC005972			0
AC005993			0.468977	2.35547	3.46103	0.680571	0.496143
AC005996			0
AC005998			0
AC005999			0
AC006001			1.2142	3.73345	3.4135	1.09373	0.274074
AC006003			0
AC006006			0
AC006007			0
AC006008			2.12245	-1.32964	3.25921	-0.407965	0.683299
AC006013			0
AC006015			0
AC006017			3.64791	-0.488595	2.49832	-0.19557	0.844947	0.973228
AC006019			0
AC006020			0.435173	2.25778	3.46639	0.651337	0.514829
AC006022			0
AC006023			0.555711	-1.51249	3.47703	-0.434996	0.663565
AC006026			0
AC006027			0
AC006028			1.01294	3.46739	3.41957	1.01399	0.31059
AC006030			30.7626	5.36916	1.40492	3.82168	0.000132547	0.0332191
AC006033			0
AC006037			0
AC006040			2.01943	-1.54819	2.33823	-0.662124	0.507892
AC006041			0
AC006042			1.03152	0.627588	3.2892	0.190803	0.84868
AC006043			0
AC006055			0
AC006057			0.32638	1.84647	3.49326	0.528582	0.597095
AC006058			0.513038	-1.54504	3.47497	-0.44462	0.656594
AC006059			42.4219	0.373641	0.500221	0.746952	0.455092	0.909918
AC006062			0
AC006063			0.791906	0.296008	3.42242	0.0864908	0.931076
AC006064			79.0726	1.16278	0.887943	1.30952	0.190357	0.909918
AC006065			0
AC006076			0
AC006077			0
AC006111			13.4919	-0.433221	0.79939	-0.54194	0.58786	0.922943
AC006112			0
AC006115			0
AC006116			0.759928	-0.681547	3.44632	-0.197761	0.843232
AC006122			0
AC006127			1.09417	-0.359352	1.85214	-0.19402	0.84616
AC006128			151.488	0.44742	0.499326	0.896047	0.370228	0.909918
AC006130			0
AC006133			0
AC006141			1.43536	3.9559	3.40922	1.16035	0.245905
AC006144			0
AC006146			0
AC006148			0.623759	-2.81073	3.44653	-0.815524	0.414772
AC006150			0
AC006153			0.765308	-0.696814	3.44542	-0.202244	0.839726
AC006157			0.20158	-0.0717623	3.53381	-0.0203073	0.983798
AC006158			0
AC006159			0
AC006160			0
AC006195			0
AC006196			0
AC006197			0
AC006199			0
AC006205			0
AC006206			0
AC006207			0
AC006210			0
AC006213			32.5652	0.285061	0.9373	0.30413	0.761029	0.958016
AC006230			1.82126	-1.00868	3.32241	-0.303599	0.761434
AC006236			0
AC006237			0
AC006238			1.9167	2.53147	2.3813	1.06306	0.287755
AC006249			0
AC006252			23.014	0.833425	0.922458	0.903483	0.36627	0.909918
AC006254			0
AC006262			10.7705	1.68491	1.08911	1.54706	0.121849	0.909918
AC006270			0
AC006272			1.00154	2.47439	3.32887	0.743313	0.457292
AC006273			2.82334	-1.30325	1.79963	-0.724178	0.468957	0.909918
AC006277			24.8573	-0.17726	0.787075	-0.225213	0.821813	0.97129
AC006288			0
AC006296			0
AC006299			0
AC006305			0
AC006320			0
AC006326			0
AC006328			0.35975	-0.796722	3.51977	-0.226357	0.820924
AC006329			1.33954	1.19201	3.36384	0.354361	0.723069
AC006330			10.1647	0.882529	1.33259	0.662267	0.5078	0.912395
AC006335			0
AC006338			0
AC006348			0
AC006349			0
AC006355			0
AC006357			0
AC006362			0
AC006363			0
AC006364			0
AC006366			0
AC006369			0
AC006372			0
AC006378			23.9595	1.44165	1.00185	1.43899	0.150152	0.909918
AC006380			0
AC006386			0
AC006390			0
AC006398			0
AC006427			0.468977	2.35547	3.46103	0.680571	0.496143
AC006435			0
AC006441			0.411855	-2.26638	3.47497	-0.652201	0.514271
AC006445			0
AC006449			21.9006	0.641708	0.81447	0.787884	0.430765	0.909918
AC006450			0
AC006452			0.45168	-2.34257	3.47034	-0.675028	0.499658
AC006453			1.95033	0.239533	2.4451	0.0979645	0.921961
AC006455			0
AC006457			0
AC006458			0
AC006459			0
AC006460			60.6858	0.828015	1.08176	0.765435	0.444012	0.909918
AC006463			0
AC006466			0
AC006478			0
AC006480			16.0788	0.238757	1.06574	0.22403	0.822734	0.97129
AC006482			0
AC006483			0.9424	-1.54202	3.38312	-0.455799	0.648535
AC006484			0
AC006486			4.48682	3.929	1.93169	2.03397	0.0419546	0.820637
AC006487			0
AC006499			0
AC006504			0
AC006509			0
AC006511			0
AC006512			0
AC006517			0
AC006518			0.234489	1.42474	3.52095	0.404645	0.685739
AC006525			0
AC006529			0
AC006530			0
AC006538			58.1915	-1.08484	0.672615	-1.61287	0.106773	0.909918
AC006539			0
AC006547			35.3439	-0.245349	0.52593	-0.466504	0.640855	0.933344
AC006548			0
AC006557			0
AC006566			1.05296	-0.512846	3.37598	-0.15191	0.879258
AC006581			0
AC006600			0
AC006840			0
AC006924			0
AC006927			0
AC006942			25.8106	-0.464011	1.05616	-0.439338	0.660417	0.938214
AC006946			3.00082	0.984297	2.2186	0.443656	0.657291	0.937919
AC006947			0.20919	-0.0717623	3.53381	-0.0203073	0.983798
AC006960			0
AC006963			3.54223	5.26061	1.92274	2.736	0.00621918	0.372536
AC006965			0.505915	2.48129	3.45462	0.718254	0.472601
AC006967			0
AC006970			6.15508	-0.480695	1.32055	-0.364011	0.71585	0.946244
AC006971			7.71902	0.219236	0.922999	0.237526	0.812249	0.968438
AC006972			0
AC006974			0
AC006978			81.7028	0.69733	0.622548	1.12012	0.262662	0.909918
AC006986			0
AC006987			0
AC006989			0
AC006994			0
AC007000			10.6687	-0.196245	1.04057	-0.188594	0.850411	0.974354
AC007001			0
AC007003			0
AC007009			0.404732	2.16364	3.4719	0.623185	0.533163
AC007012			0
AC007014			0.928376	1.05465	3.42063	0.308319	0.757839
AC007016			0
AC007027			0
AC007029			1.0225	-0.617022	2.88153	-0.21413	0.830446
AC007032			7.44417	-1.82213	1.59413	-1.14303	0.253028	0.909918
AC007036			1.84909	0.0497082	2.87454	0.0172926	0.986203
AC007038			15.4479	0.517338	1.24035	0.41709	0.676612	0.940015
AC007040			134.937	-0.652399	1.03411	-0.630877	0.528121	0.915011
AC007064			0
AC007066			0
AC007068			241.35	0.51118	0.677309	0.754722	0.450416	0.909918
AC007091			0.200794	-1.42397	3.52392	-0.404088	0.686148
AC007092			0
AC007098			49.1098	0.143557	1.03868	0.13821	0.890074	0.98156
AC007099			0
AC007100			0
AC007106			0
AC007114			5.58646	0.080055	1.26001	0.0635353	0.94934	0.99184
AC007115			0
AC007126			0
AC007128			0
AC007130			0
AC007132			0
AC007136			0
AC007151			0.607098	2.74136	3.44299	0.796214	0.425908
AC007159			0
AC007160			0.616496	2.71713	3.44399	0.788947	0.430143
AC007161			0.914119	-3.37185	3.42635	-0.984094	0.325069
AC007179			0
AC007182			3.1123	-5.1597	3.30637	-1.56053
AC007191			58.1962	0.362307	0.604687	0.599165	0.549063	0.919481
AC007192			25.2846	-2.22492	1.12856	-1.97146
AC007193			1.12014	0.766948	3.37406	0.227307	0.820185
AC007204			0
AC007207			0
AC007215			0.45168	-2.34257	3.47034	-0.675028	0.499658
AC007216			5.19467	0.32818	1.7311	0.189579	0.849639	0.97431
AC007218			0
AC007220			1.91776	1.11136	3.32079	0.334667	0.737876
AC007221			0
AC007222			0
AC007223			0
AC007224			0.351733	1.94122	3.48639	0.556798	0.577665
AC007225			0
AC007229			42.7633	-0.597675	0.549758	-1.08716	0.276966	0.909918
AC007237			0.411855	-2.26638	3.47497	-0.652201	0.514271
AC007238			30.8071	-0.0524361	0.565775	-0.0926802	0.926158	0.988926
AC007240			0
AC007241			0
AC007250			0.308248	1.58923	3.51023	0.452743	0.650734
AC007253			0
AC007255			0
AC007262			8.03694	0.791551	1.08903	0.726837	0.467326	0.909918
AC007269			0
AC007271			7.32597	-0.94581	1.61961	-0.583973	0.559239	0.920678
AC007272			0
AC007274			0
AC007275			0
AC007277			0
AC007278			0
AC007279			4.49382	0.74847	2.0781	0.36017	0.71872	0.946965
AC007283			0
AC007285			1.0552	3.52383	3.41819	1.03091	0.302585
AC007292			16.2589	0.307455	1.32936	0.231281	0.817097	0.969524
AC007298			0
AC007308			0
AC007312			0
AC007314			0.30119	-1.82928	3.5065	-0.521684	0.601891
AC007317			0
AC007318			163.614	-0.462204	0.473758	-0.975613	0.329257	0.909918
AC007319			5.28416	-0.263966	2.0468	-0.128965	0.897385	0.982527
AC007322			0
AC007326			0
AC007327			0
AC007333			0
AC007336			6.90022	1.99991	1.26308	1.58335	0.113341	0.909918
AC007342			0
AC007343			0
AC007344			0
AC007346			1.0582	-1.75614	3.41676	-0.513977	0.607268
AC007347			0
AC007349			0
AC007350			0
AC007351			0
AC007359			0
AC007362			4.78891	0.984164	1.7158	0.573589	0.566246	0.920678
AC007363			0
AC007365			4.64718	-2.49073	2.32892	-1.06948	0.284852	0.909918
AC007368			0
AC007370			0
AC007375			0
AC007376			0.670186	-1.02545	3.46273	-0.296139	0.767124
AC007378			0
AC007381			0
AC007382			10.4755	0.192666	0.765154	0.251801	0.801195	0.966256
AC007383			79.5755	0.344123	0.595759	0.57762	0.56352	0.920678
AC007384			4.83056	-0.122099	2.05869	-0.0593088	0.952706	0.99184
AC007387			0
AC007389			26.87	-0.447142	0.740158	-0.604117	0.545766	0.918726
AC007390			58.3334	0.673997	0.555555	1.2132	0.225055	0.909918
AC007391			0
AC007402			0
AC007403			0
AC007405			52.6478	-0.108107	0.625753	-0.172762	0.862838	0.976453
AC007406			0
AC007422			0
AC007423			0
AC007424			0
AC007431			0
AC007432			0
AC007435			2.32528	3.13088	1.84955	1.69278	0.0904971
AC007448			0
AC007450			0
AC007458			0
AC007461			1.33816	0.935312	3.3571	0.278607	0.780546
AC007463			0
AC007483			0
AC007485			0.117244	0.649572	3.53381	0.183816	0.854158
AC007490			0
AC007491			0
AC007493			0
AC007494			1.44214	0.517276	3.02482	0.17101	0.864216
AC007495			0
AC007496			0
AC007497			0
AC007513			0
AC007527			0
AC007528			0.96748	1.68702	3.42014	0.49326	0.621829
AC007529			0
AC007533			0
AC007535			0.820711	3.16165	3.42804	0.92229	0.356377
AC007536			0
AC007537			0.30112	-1.73423	3.51105	-0.493936	0.621352
AC007540			0.100397	-0.793101	3.53381	-0.224432	0.822421
AC007541			65.8559	-0.159552	0.527878	-0.302251	0.76246	0.958642
AC007546			1.97361	-0.238619	2.39527	-0.0996208	0.920645
AC007547			0
AC007551			0.81729	1.36492	3.43384	0.397491	0.691005
AC007552			0
AC007556			0
AC007557			0
AC007559			0
AC007560			16.1201	-0.145578	0.692469	-0.21023	0.833488	0.972613
AC007562			0
AC007563			0
AC007566			0
AC007568			0
AC007569			15.841	1.27967	1.48503	0.861717	0.388843	0.909918
AC007570			1.87429	0.674243	2.40607	0.280226	0.779304
AC007595			0
AC007598			0
AC007599			0
AC007601			0.870345	3.25156	3.42536	0.949259	0.342489
AC007603			0
AC007608			0
AC007610			0.467819	-2.38801	3.46768	-0.688648	0.491045
AC007611			31.8041	-0.552139	0.611057	-0.90358	0.366218	0.909918
AC007613			1.29871	-0.972799	3.09885	-0.313923	0.75358
AC007614			0
AC007618			0
AC007619			0
AC007620			0
AC007621			0.90415	3.30364	3.42389	0.964881	0.334604
AC007622			16.321	0.748376	1.06587	0.702125	0.482601	0.909918
AC007631			0
AC007637			23.5247	0.225405	1.02031	0.220918	0.825156	0.971471
AC007638			0
AC007639			0.303549	1.75526	3.50029	0.501463	0.616045
AC007649			0
AC007652			0
AC007655			0
AC007656			0
AC007663			4.16238	-0.0113356	1.59001	-0.00712923	0.994312	0.998656
AC007666			0.468977	2.35547	3.46103	0.680571	0.496143
AC007671			3.36943	-1.81044	1.77915	-1.01759	0.308873	0.909918
AC007673			0.738722	3.01846	3.43266	0.879335	0.37922
AC007679			0
AC007681			8.57872	-0.764541	0.9596	-0.796729	0.425609	0.909918
AC007682			0
AC007683			3.5417	-0.29458	1.57067	-0.187551	0.851229	0.974411
AC007684			0.411855	-2.26638	3.47497	-0.652201	0.514271
AC007685			0
AC007686			0.101183	0.649572	3.53381	0.183816	0.854158
AC007687			0.427563	2.23472	3.46771	0.644437	0.519292
AC007688			0
AC007690			0
AC007695			4.58331	2.15148	1.98936	1.0815	0.279477	0.909918
AC007718			0
AC007728			0
AC007731			1.05167	3.50956	3.41853	1.02663	0.304595
AC007736			0
AC007741			0.708282	2.96156	3.43463	0.862266	0.388541
AC007742			0
AC007743			5.45396	0.507027	1.46805	0.345375	0.729813	0.948927
AC007744			0
AC007749			0.803174	-3.21831	3.43113	-0.937974	0.348258
AC007750			73.5638	1.56887	0.909272	1.72541	0.0844536	0.909918
AC007751			0
AC007773			13.7488	0.916656	0.757394	1.21028	0.226173	0.909918
AC007780			9.8269	1.73288	1.17929	1.46942	0.141719	0.909918
AC007785			0
AC007786			10.405	-0.476084	1.01988	-0.466803	0.640641	0.933344
AC007787			1.03677	-0.282071	3.34256	-0.0843878	0.932748
AC007792			0
AC007795			0
AC007823			10.1204	0.0868177	1.19303	0.0727706	0.941989	0.991425
AC007834			2.54034	0.716543	1.72814	0.414632	0.678412	0.940155
AC007842			82.3883	0.645437	0.617783	1.04476	0.296132	0.909918
AC007846			0
AC007848			0.411855	-2.26638	3.47497	-0.652201	0.514271
AC007849			0
AC007861			0
AC007876			0
AC007877			34.2721	-0.0880097	1.00753	-0.0873524	0.930391	0.989594
AC007878			18.8485	0.905399	0.934011	0.969367	0.332362	0.909918
AC007879			0.991472	0.438844	3.38723	0.129558	0.896916
AC007880			0
AC007881			1.82365	-2.77084	2.84008	-0.975623	0.329251
AC007906			0.452916	2.30945	3.46351	0.666796	0.504903
AC007907			0
AC007919			0
AC007920			1.87128	-4.41193	3.40436	-1.29596	0.194988
AC007922			0
AC007923			0
AC007938			23.7504	-0.30163	1.14701	-0.262972	0.792572	0.965287
AC007948			0
AC007950			2.12529	0.538966	2.36274	0.22811	0.819561
AC007952			8.89035	0.698236	1.39628	0.500068	0.617027	0.929645
AC007953			1.11301	3.60866	3.41621	1.05634	0.290815
AC007954			0
AC007956			0
AC007967			0
AC007969			0.100397	-0.793101	3.53381	-0.224432	0.822421
AC007991			0
AC007992			0.234489	1.42474	3.52095	0.404645	0.685739
AC007993			0
AC007996			29.4092	0.0458306	0.67555	0.0678419	0.945911	0.99143
AC007998			1.44438	-2.31271	3.0162	-0.766763	0.443222
AC008011			0
AC008012			0.15594	-0.793101	3.53381	-0.224432	0.822421
AC008013			0
AC008014			146.258	-0.863103	0.651756	-1.32427	0.185412	0.909918
AC008015			0
AC008026			1.02835	0.52251	3.38359	0.154425	0.877275
AC008033			0
AC008035			20.7255	-0.843114	0.926903	-0.909604	0.363032	0.909918
AC008038			13575.9	-0.810134	0.482877	-1.67772	0.0934014	0.909918
AC008040			0
AC008050			0
AC008055			0
AC008056			0
AC008060			0
AC008063			6.7281	1.39532	1.6024	0.870769	0.38388	0.909918
AC008066			0
AC008067			0
AC008069			0
AC008072			0
AC008073			3.45984	2.03207	1.35078	1.50437	0.132486	0.909918
AC008074			0.555711	-1.51249	3.47703	-0.434996	0.663565
AC008079			67.8274	-0.18796	0.559358	-0.336027	0.73685	0.951621
AC008080			0
AC008083			0
AC008088			0
AC008103			0
AC008105			3.0225	5.04619	2.26211	2.23074	0.0256982	0.695238
AC008114			0
AC008115			0
AC008119			40.0964	0.376326	0.890124	0.42278	0.672456	0.940015
AC008121			4.03485	-0.374778	1.37787	-0.271998	0.785623	0.963373
AC008124			388.048	0.0167187	0.371225	0.0450366	0.964078	0.993609
AC008125			0
AC008126			3.32877	0.191412	1.637	0.116928	0.906917	0.984637
AC008127			0
AC008132			12.541	-1.11668	0.880453	-1.2683	0.204689	0.909918
AC008133			0
AC008134			0
AC008147			0.435173	2.25778	3.46639	0.651337	0.514829
AC008149			1.00634	3.44882	3.42003	1.00842	0.313254
AC008154			0
AC008155			0
AC008162			0
AC008163			0.308248	1.58923	3.51023	0.452743	0.650734
AC008164			0.404732	2.16364	3.4719	0.623185	0.533163
AC008170			0
AC008171			0
AC008175			0
AC008180			0
AC008250			0
AC008264			18.4122	-2.44074	1.1295	-2.16091	0.0307026	0.743608
AC008267			15.636	-0.278739	0.834103	-0.334178	0.738245	0.951774
AC008268			0
AC008269			0.351733	1.94122	3.48639	0.556798	0.577665
AC008273			1.45736	0.541209	3.03819	0.178135	0.858617
AC008277			0.401587	-2.23383	3.47703	-0.642455	0.520578
AC008278			0
AC008280			17.913	0.219018	0.761293	0.287693	0.773582	0.960967
AC008281			0
AC008372			0
AC008378			0
AC008379			0
AC008385			0
AC008391			0
AC008393			42.3263	-0.00219985	0.623947	-0.0035257	0.997187	0.999066
AC008394			0
AC008395			0
AC008397			0
AC008403			0
AC008406			17.8574	-1.67566	0.79162	-2.11675	0.0342814	0.775646
AC008410			0
AC008413			0
AC008415			0
AC008417			1.01409	-3.53466	3.42179	-1.03298	0.301611
AC008429			52.9417	0.799612	0.910455	0.878255	0.379805	0.909918
AC008432			0
AC008434			1.43849	0.391019	3.33659	0.117191	0.906709
AC008438			8.18373	0.0338915	1.11861	0.0302979	0.975829	0.995119
AC008440			0
AC008443			1.72473	0.852864	2.90304	0.293784	0.768923
AC008446			0.401587	-2.23383	3.47703	-0.642455	0.520578
AC008453			0.924879	-3.38783	3.42588	-0.988894	0.322715
AC008456			0
AC008459			0
AC008462			2.36396	1.4942	2.26922	0.658467	0.510238	0.913163
AC008464			0
AC008467			47.624	1.07294	0.870915	1.23196	0.217962	0.909918
AC008474			0
AC008481			2.85614	0.117781	2.2699	0.051888	0.958618	0.99238
AC008489			0
AC008494			15.3041	0.336867	1.27552	0.264101	0.791702	0.965119
AC008496			0
AC008497			0.404154	-2.24203	3.47651	-0.644908	0.518987
AC008498			4.61332	-0.0724095	1.5995	-0.04527	0.963892	0.993609
AC008505			0.200794	-1.42397	3.52392	-0.404088	0.686148
AC008507			0
AC008514			0
AC008517			0
AC008521			0
AC008522			11.7604	-1.90889	1.6124	-1.18388	0.236461	0.909918
AC008525			0.200794	-1.42397	3.52392	-0.404088	0.686148
AC008532			13.0608	-0.250637	0.748908	-0.33467	0.737874	0.951774
AC008533			0.308891	-1.85953	3.50415	-0.530667	0.59565
AC008534			0
AC008537			0
AC008539			0
AC008543			3.01614	0.609238	2.60599	0.233784	0.815153	0.969264
AC008549			0
AC008550			0
AC008551			0
AC008554			0.809465	3.15253	3.42832	0.919554	0.357806
AC008555			0
AC008556			27.2952	-0.058281	0.896246	-0.0650279	0.948152	0.99184
AC008558			0
AC008562			0
AC008565			0
AC008567			0.404732	2.16364	3.4719	0.623185	0.533163
AC008568			0
AC008569			0.101183	0.649572	3.53381	0.183816	0.854158
AC008571			0
AC008572			0
AC008574			0
AC008575			0
AC008581			0
AC008588			0
AC008591			1.21503	-3.80932	3.41517	-1.11541	0.264674
AC008592			0
AC008601			0
AC008608			0
AC008610			5.91327	0.393859	1.63059	0.241543	0.809134	0.967618
AC008619			2.1771	2.59267	3.21829	0.805604	0.420471
AC008620			0
AC008622			0
AC008625			0
AC008626			0
AC008627			0
AC008628			0
AC008629			1.23299	3.73158	3.41354	1.09317	0.274319
AC008632			4.26375	3.20456	2.37728	1.34799	0.17766	0.909918
AC008635			0.101183	0.649572	3.53381	0.183816	0.854158
AC008638			0
AC008641			0
AC008649			0
AC008650			0
AC008652			0
AC008655			0
AC008659			0
AC008662			0
AC008663			4.05911	1.96189	2.15264	0.911389	0.362091	0.909918
AC008667			1.00397	-3.53685	3.42174	-1.03364	0.301304
AC008669			3.79072	-0.991798	1.36973	-0.724083	0.469015	0.909918
AC008670			0
AC008674			0
AC008676			0
AC008677			0
AC008679			0
AC008680			0
AC008686			0
AC008687			0.726723	-3.04026	3.43733	-0.884482	0.376436
AC008691			0
AC008694			0
AC008695			0
AC008696			0.716893	1.99579	3.44399	0.5795	0.562252
AC008700			0
AC008703			0
AC008705			0
AC008708			0
AC008716			0
AC008723			0
AC008725			0
AC008728			1.20476	-3.79757	3.41543	-1.11189	0.266187
AC008731			3.35222	1.85978	2.12347	0.875822	0.381127	0.909918
AC008734			1.75753	-0.584394	2.88678	-0.202438	0.839575
AC008735			55.4333	0.391815	0.552373	0.709331	0.478119	0.909918
AC008736			0.45168	-2.34257	3.47034	-0.675028	0.499658
AC008737			0
AC008738			0
AC008739			0
AC008740			0
AC008741			0
AC008742			4.44142	-0.179234	1.5929	-0.112521	0.91041	0.98547
AC008743			0
AC008745			1.49631	-1.39298	3.35537	-0.415149	0.678033
AC008747			2.47325	1.58388	3.17164	0.499388	0.617506	0.929645
AC008749			0.658003	0.934466	3.45258	0.270657	0.786655
AC008750			0
AC008751			0
AC008752			1.2745	2.14857	2.67894	0.802023	0.42254
AC008753			0
AC008758			14.6569	2.24656	1.51256	1.48526	0.137474	0.909918
AC008759			0
AC008760			6.15512	1.32674	1.65651	0.800922	0.423177	0.909918
AC008761			0
AC008763			0
AC008764			0
AC008766			0
AC008770			0
AC008771			109.343	0.625672	0.663868	0.942465	0.345955	0.909918
AC008780			0
AC008781			1.02187	-3.55333	3.4213	-1.03859	0.298996
AC008782			0
AC008785			0
AC008786			0
AC008794			0
AC008798			0.205928	-1.44461	3.52299	-0.410053	0.681767
AC008799			0
AC008802			0
AC008805			0
AC008806			1.47595	0.570528	3.01022	0.18953	0.849677
AC008808			0
AC008810			0.616496	2.71713	3.44399	0.788947	0.430143
AC008813			0.411855	-2.26638	3.47497	-0.652201	0.514271
AC008814			0
AC008817			0
AC008825			0
AC008833			0
AC008834			0
AC008837			0
AC008840			9.36762	-0.592256	0.964964	-0.61376	0.539374	0.916357
AC008850			0.401587	-2.23383	3.47703	-0.642455	0.520578
AC008852			0
AC008868			3.16858	0.719222	2.22936	0.322614	0.746988	0.953227
AC008869			0
AC008870			40.571	1.59685	3.23127	0.494186
AC008871			0
AC008873			0.351733	1.94122	3.48639	0.556798	0.577665
AC008875			354.539	0.58677	0.410467	1.42952	0.152855	0.909918
AC008877			0
AC008878			0.543966	2.57732	3.45009	0.747031	0.455045
AC008883			0.100397	-0.793101	3.53381	-0.224432	0.822421
AC008885			0
AC008892			0.308891	-1.85953	3.50415	-0.530667	0.59565
AC008894			12.4356	0.102376	1.41331	0.0724369	0.942254	0.991425
AC008895			18.6695	-0.354066	1.27071	-0.278637	0.780524	0.961954
AC008897			2.49428	-1.10315	2.02387	-0.545068	0.585707	0.922084
AC008906			22.3573	-0.0482281	0.744332	-0.0647938	0.948338	0.99184
AC008914			0
AC008915			0
AC008937			0
AC008938			0
AC008940			0
AC008945			1.05167	3.50956	3.41853	1.02663	0.304595
AC008946			2.17953	-2.75842	3.2513	-0.848406	0.396212
AC008948			0
AC008953			0.351733	1.94122	3.48639	0.556798	0.577665
AC008957			0
AC008958			0
AC008962			0
AC008964			0.468977	2.35547	3.46103	0.680571	0.496143
AC008966			171.603	0.391148	0.373273	1.04789	0.29469	0.909918
AC008967			0
AC008969			184.962	-1.29077	0.63686	-2.02677	0.0426864	0.821301
AC008972			12.0309	-0.649824	0.895808	-0.725406	0.468203	0.909918
AC008982			0
AC008985			0.602239	-2.76406	3.44858	-0.801507	0.422838
AC008991			1.33853	-3.94724	3.41229	-1.15677	0.247366
AC008992			0
AC008993			6.94011	-0.593886	1.52438	-0.389593	0.696838	0.943044
AC009005			8.18305	1.38299	1.06663	1.29659	0.194773	0.909918
AC009014			1.21874	0.0248359	3.35647	0.00739941	0.994096
AC009019			2.54602	-0.598733	2.65357	-0.225633	0.821487	0.971235
AC009021			5.39383	1.76979	1.75791	1.00676	0.31405	0.909918
AC009022			0
AC009027			0
AC009032			0.401587	-2.23383	3.47703	-0.642455	0.520578
AC009033			0
AC009034			4.55867	0.588869	1.77691	0.3314	0.740342	0.951774
AC009035			0
AC009039			0
AC009041			0
AC009044			0
AC009052			1.64063	-1.54141	2.15843	-0.714131	0.475146
AC009053			325.44	-0.181097	0.492938	-0.367384	0.713333	0.945498
AC009054			0
AC009055			0
AC009060			0
AC009061			0
AC009063			0.749308	-1.08654	3.44403	-0.315485	0.752393
AC009065			13.9807	-0.419089	1.10414	-0.379561	0.704271	0.943946
AC009070			0.437849	0.0621745	3.51056	0.0177107	0.98587
AC009075			0
AC009078			0
AC009081			0
AC009084			0
AC009086			0
AC009087			0.911131	-3.37805	3.42616	-0.985956	0.324154
AC009088			4.49573	-0.342008	1.74158	-0.196378	0.844315	0.973228
AC009090			5.68911	0.476341	1.13493	0.419711	0.674697	0.940015
AC009093			0
AC009094			0
AC009095			0
AC009097			0.401587	-2.23383	3.47703	-0.642455	0.520578
AC009101			0
AC009102			0
AC009107			98.8562	-0.47076	0.789512	-0.596267	0.550997	0.919481
AC009108			11.977	-0.764471	1.05002	-0.728055	0.46658	0.909918
AC009110			0
AC009113			153.092	0.158041	0.554285	0.285127	0.775547	0.960967
AC009117			0.82371	-3.25264	3.43001	-0.948287	0.342983
AC009118			2.4193	-0.89383	1.56597	-0.570782	0.568147	0.920678
AC009119			0.406721	-2.25018	3.47599	-0.64735	0.517405
AC009120			37.7087	0.424929	0.697181	0.609495	0.542196	0.918008
AC009121			0
AC009123			0.462372	2.29292	3.46442	0.661849	0.508068
AC009126			52.2365	-0.0413522	0.53226	-0.0776917	0.938073	0.990383
AC009127			1.06475	-0.444007	3.37543	-0.131541	0.895347
AC009132			0
AC009133			881.464	0.425054	0.605494	0.701995	0.482682	0.909918
AC009134			0
AC009135			0
AC009137			0
AC009139			0
AC009141			0
AC009142			0
AC009145			0
AC009148			15.9716	-0.314373	1.03549	-0.303598	0.761434	0.958016
AC009152			0
AC009153			0
AC009154			0
AC009158			0
AC009159			39.6199	0.684659	0.747188	0.916314	0.359502	0.909918
AC009161			0
AC009163			0
AC009166			0
AC009167			0
AC009169			0
AC009171			0
AC009185			0
AC009220			1.87589	-0.737952	2.84369	-0.259505	0.795245
AC009226			5.28728	-0.316088	1.41005	-0.224168	0.822627	0.97129
AC009227			0
AC009228			18.1028	0.2791	0.780882	0.357417	0.72078	0.947591
AC009229			88.5166	1.31977	0.869658	1.51757	0.129122	0.909918
AC009230			0
AC009233			0
AC009234			0
AC009236			12.1729	1.03402	1.03504	0.999018	0.317786	0.909918
AC009237			0
AC009238			0.205928	-1.44461	3.52299	-0.410053	0.681767
AC009242			22.1276	0.51823	0.702699	0.737485	0.460828	0.909918
AC009244			320.913	0.0687338	0.30567	0.224863	0.822086	0.97129
AC009245			685.771	-0.00179436	0.361156	-0.00496838	0.996036	0.998738
AC009248			0
AC009262			0
AC009263			0
AC009264			0
AC009268			3.60517	-0.319419	1.63494	-0.19537	0.845103	0.973228
AC009269			0
AC009271			12.455	-1.85598	1.85395	-1.0011	0.316781	0.909918
AC009275			131.19	0.487896	0.411151	1.18666	0.235363	0.909918
AC009276			0
AC009283			106.731	0.321132	0.498031	0.644802	0.519055	0.91479
AC009292			0
AC009296			0
AC009299			0.616496	2.71713	3.44399	0.788947	0.430143
AC009301			0
AC009303			0.117244	0.649572	3.53381	0.183816	0.854158
AC009305			0
AC009309			0.200794	-1.42397	3.52392	-0.404088	0.686148
AC009310			0
AC009312			0.435173	2.25778	3.46639	0.651337	0.514829
AC009313			0
AC009314			0
AC009315			0
AC009318			62.1283	-0.199716	0.975641	-0.204702	0.837805	0.972613
AC009319			1.48684	4.01424	3.37399	1.18976	0.234141
AC009320			0
AC009336			19.7669	0.0257359	0.923963	0.0278539	0.977779	0.995563
AC009362			0
AC009365			0
AC009387			0
AC009396			0
AC009403			97.2544	0.139797	0.485053	0.28821	0.773186	0.960967
AC009404			131.897	-0.25263	0.766257	-0.329693	0.741632	0.951774
AC009407			0.835856	1.4179	3.42989	0.413396	0.679317
AC009408			0
AC009410			0
AC009411			0
AC009412			513.545	-0.339217	0.493303	-0.687645	0.491677	0.910762
AC009413			0.602239	-2.76406	3.44858	-0.801507	0.422838
AC009432			1.23299	3.73158	3.41354	1.09317	0.274319
AC009434			0
AC009435			0
AC009446			0
AC009452			0
AC009464			0.308891	-1.85953	3.50415	-0.530667	0.59565
AC009468			0
AC009474			0
AC009477			0
AC009478			0
AC009480			0
AC009486			4.72348	-0.8707	1.26618	-0.687661	0.491666	0.910762
AC009487			0
AC009492			0.108793	0.649572	3.53381	0.183816	0.854158
AC009494			0
AC009495			3.93144	1.91721	2.05476	0.933059	0.350789	0.909918
AC009498			2.71431	-2.73802	2.5796	-1.06141	0.288503	0.909918
AC009500			0
AC009501			0
AC009505			0
AC009506			83.7503	0.759875	0.500846	1.51718	0.12922	0.909918
AC009509			16.2736	1.62921	0.66212	2.4606	0.0138705	0.535279
AC009511			0
AC009517			0
AC009518			0
AC009522			0
AC009531			0
AC009533			214.19	-0.428053	0.340233	-1.25811	0.20835	0.909918
AC009542			4.81716	-0.364189	1.77972	-0.204632	0.837859	0.972613
AC009549			160.422	-0.472438	0.459612	-1.0279	0.303995	0.909918
AC009554			0
AC009558			0
AC009560			0.71401	0.873443	3.2141	0.271753	0.785812
AC009562			0
AC009563			0
AC009567			0
AC009570			10.8133	0.438273	1.34433	0.326015	0.744413	0.952143
AC009597			0
AC009623			0
AC009630			2.65329	-0.858581	3.12555	-0.274698	0.783549	0.96286
AC009643			0
AC009646			0
AC009652			0
AC009654			0
AC009656			0
AC009682			0.404732	2.16364	3.4719	0.623185	0.533163
AC009686			0
AC009690			265.782	-0.472146	0.378164	-1.24852	0.21184	0.909918
AC009704			0.922235	-2.51499	3.35845	-0.748855	0.453945
AC009712			0
AC009716			0.803808	3.13322	3.42892	0.91376	0.360843
AC009720			0
AC009729			1.93892	2.3727	2.80078	0.847155	0.396909
AC009731			0
AC009743			0
AC009754			0.404732	2.16364	3.4719	0.623185	0.533163
AC009774			0
AC009779			0
AC009784			0
AC009800			0
AC009802			2.32327	1.487	2.6958	0.551599	0.581223
AC009803			0
AC009804			0.30112	-1.73423	3.51105	-0.493936	0.621352
AC009806			11.1305	0.187934	1.14911	0.163546	0.870088	0.978313
AC009812			32.8106	0.184945	0.782062	0.236484	0.813057	0.968572
AC009831			0
AC009835			0
AC009852			0
AC009869			0
AC009878			0
AC009879			0
AC009884			0.623102	2.75705	3.44235	0.800919	0.423179
AC009899			1.23299	3.73158	3.41354	1.09317	0.274319
AC009901			0
AC009902			1.02964	-3.57157	3.42083	-1.04407	0.296455
AC009908			0
AC009927			1.22178	-0.662727	3.36061	-0.197205	0.843667
AC009930			0
AC009945			0
AC009947			0
AC009948			16.2141	1.00774	0.967026	1.0421	0.297367	0.909918
AC009949			8.53636	-0.62475	1.54637	-0.404011	0.686205	0.941606
AC009950			20.9871	0.559301	1.09197	0.512193	0.608516	0.927829
AC009951			0.218427	1.35373	3.52593	0.383936	0.701026
AC009955			18.9473	1.06846	0.961597	1.11113	0.266511	0.909918
AC009961			0.154124	0.649572	3.53381	0.183816	0.854158
AC009962			4.12003	1.98756	1.70016	1.16904	0.242387	0.909918
AC009963			0
AC009965			0
AC009967			0.15056	-0.793101	3.53381	-0.224432	0.822421
AC009969			0
AC009970			0
AC009971			0
AC009974			16.0192	-0.0461425	0.785041	-0.0587772	0.95313	0.99184
AC009975			0
AC009977			3.57429	-2.57454	2.42392	-1.06214	0.288174	0.909918
AC009987			0
AC009988			0
AC009994			0.954114	-0.795705	3.39798	-0.23417	0.814853
AC009996			8.53913	0.0662772	1.15782	0.0572429	0.954352	0.99184
AC009997			0
AC010082			0
AC010086			0
AC010087			0
AC010092			1.74069	4.24811	3.4045	1.2478	0.212106
AC010095			0
AC010096			0
AC010099			0
AC010105			0
AC010127			0
AC010132			9.06272	1.40679	1.57942	0.890704	0.373088	0.909918
AC010133			0
AC010136			8.86549	-1.1977	1.60193	-0.74766	0.454665	0.909918
AC010139			0
AC010141			0
AC010145			0
AC010148			1.20448	-3.77419	3.41595	-1.10487	0.269215
AC010149			0.90593	-0.981663	3.41223	-0.287689	0.773584
AC010153			0
AC010154			0
AC010157			0
AC010163			2.05096	1.9987	2.74257	0.728769	0.466143
AC010168			0
AC010173			25.9729	-0.183357	0.576365	-0.318127	0.750389	0.95432
AC010175			0.401587	-2.23383	3.47703	-0.642455	0.520578
AC010177			0
AC010181			0
AC010182			1.52718	-0.241322	3.32854	-0.0725008	0.942203
AC010183			0
AC010184			0
AC010185			0
AC010186			74.335	-0.144492	0.667492	-0.21647	0.828622	0.972167
AC010196			0
AC010197			0
AC010198			1.62688	-4.2284	3.24425	-1.30335	0.192454
AC010200			0.671344	2.8761	3.43773	0.836628	0.402802
AC010201			46.2687	0.74736	0.870952	0.858095	0.39084	0.909918
AC010202			0
AC010203			9.3265	-0.331558	1.16387	-0.284875	0.77574	0.960967
AC010205			1.47753	-0.548437	2.61365	-0.209835	0.833796
AC010207			7.12104	0.0836862	1.39296	0.0600781	0.952093	0.99184
AC010210			38.7059	0.324759	0.906061	0.35843	0.720021	0.947513
AC010223			0.200794	-1.42397	3.52392	-0.404088	0.686148
AC010226			44.1555	-0.3105	0.774383	-0.400964	0.688447	0.94183
AC010230			0
AC010240			0.117244	0.649572	3.53381	0.183816	0.854158
AC010245			0
AC010247			22.6956	0.303333	1.27331	0.238225	0.811707	0.96824
AC010251			1.50595	-4.11714	3.4091	-1.20769	0.227166
AC010255			0
AC010260			1.2176	-3.81225	3.41511	-1.11629	0.264299
AC010261			0
AC010265			0
AC010266			0
AC010267			0
AC010271			6.70854	0.343204	1.06947	0.320909	0.748279	0.953564
AC010273			0
AC010275			0.401587	-2.23383	3.47703	-0.642455	0.520578
AC010280			0
AC010285			0
AC010287			0
AC010291			0
AC010292			0
AC010297			0
AC010300			30.0692	0.288941	0.96141	0.300539	0.763766	0.958801
AC010301			0
AC010307			0
AC010319			17.2284	-0.16057	0.921248	-0.174296	0.861633	0.976453
AC010320			1.40927	-0.802654	3.3451	-0.239949	0.81037
AC010323			76.9934	-1.9047	0.997178	-1.91009
AC010325			0
AC010326			2.31801	-1.80257	2.777	-0.649104	0.516271
AC010327			0.234489	1.42474	3.52095	0.404645	0.685739
AC010328			0.30112	-1.73423	3.51105	-0.493936	0.621352
AC010329			0
AC010331			9.65858	0.0187627	0.906371	0.0207009	0.983484	0.997344
AC010332			21.6655	-0.50913	0.972696	-0.523421	0.600681	0.925832
AC010333			1.10146	-1.10747	2.86882	-0.386035	0.699471
AC010335			0.401587	-2.23383	3.47703	-0.642455	0.520578
AC010336			0
AC010338			0
AC010342			18.4929	-0.406458	0.761241	-0.533941	0.593382	0.924073
AC010343			873.942	-0.584227	0.433912	-1.34642	0.178168	0.909918
AC010350			0
AC010359			16.833	0.433167	0.780117	0.55526	0.578717	0.921695
AC010368			0
AC010374			0
AC010376			0
AC010378			0.870345	3.25156	3.42536	0.949259	0.342489
AC010385			0
AC010387			0
AC010395			0
AC010401			0
AC010406			0
AC010409			0
AC010420			0
AC010422			1.06001	3.53597	3.4179	1.03455	0.300881
AC010424			7.78999	3.65468	1.43137	2.55327	0.0106716	0.491574
AC010425			0
AC010435			10.0526	-0.337422	0.799851	-0.421855	0.673131	0.940015
AC010442			0
AC010443			0
AC010445			0
AC010451			0
AC010457			31.8086	1.14781	0.634721	1.80837	0.0705492	0.909918
AC010460			0
AC010463			0
AC010468			0
AC010469			0
AC010476			0
AC010478			1.69536	4.1951	3.40528	1.23194	0.217972
AC010480			4.5725	-0.145462	2.10293	-0.0691709	0.944854	0.991425
AC010485			0
AC010486			0
AC010487			0.226038	1.38814	3.52349	0.393968	0.693604
AC010491			19.8483	0.137968	0.819288	0.1684	0.866269	0.977841
AC010493			0
AC010494			0
AC010501			0
AC010503			0
AC010504			9.98753	-0.930321	0.982289	-0.947095	0.34359	0.909918
AC010507			10.7037	-0.871034	1.12792	-0.772249	0.439967	0.909918
AC010511			0
AC010519			2.6809	-1.60317	1.97668	-0.811044	0.41734	0.909918
AC010522			15.86	-0.521683	1.19163	-0.437788	0.66154	0.938465
AC010524			2.7993	1.54041	1.88496	0.817208	0.41381	0.909918
AC010525			0
AC010528			0
AC010530			5.92393	0.330795	1.30469	0.253543	0.799849	0.966256
AC010531			7.84774	0.47261	1.3605	0.34738	0.728306	0.948695
AC010533			22.6702	0.245046	0.803071	0.305136	0.760262	0.957709
AC010536			3.19479	0.297291	1.92041	0.154806	0.876975	0.979989
AC010538			37.9928	0.468073	0.662404	0.706628	0.479797	0.909918
AC010542			0
AC010546			0
AC010547			123.457	0.118007	1.01921	0.115783	0.907825	0.98508
AC010551			0
AC010587			0
AC010591			0
AC010595			0
AC010598			0
AC010601			0
AC010605			0
AC010608			0
AC010609			0
AC010615			0
AC010616			0.15594	-0.793101	3.53381	-0.224432	0.822421
AC010618			4.63864	1.89289	1.39702	1.35494	0.175435	0.909918
AC010619			0.411855	-2.26638	3.47497	-0.652201	0.514271
AC010620			0.586222	2.67688	3.44569	0.776878	0.437231
AC010623			4.4465	-0.538102	2.06536	-0.260537	0.79445	0.965637
AC010624			5.41419	0.406959	2.07682	0.195953	0.844647	0.973228
AC010625			0
AC010627			0
AC010631			0
AC010632			0.217586	1.35101	3.52609	0.383148	0.70161
AC010634			0
AC010636			1.48684	4.01424	3.37399	1.18976	0.234141
AC010641			0
AC010642			6.58881	-0.294479	1.43643	-0.205008	0.837566	0.972613
AC010643			15.7876	-0.0757553	0.821537	-0.0922117	0.92653	0.988926
AC010646			0
AC010649			0
AC010653			0
AC010654			20.3816	0.245186	0.659905	0.371547	0.71023	0.944778
AC010655			7.51214	-3.29319	1.47749	-2.22891	0.0258196	0.695238
AC010677			0
AC010678			0
AC010680			0.32638	1.84647	3.49326	0.528582	0.597095
AC010683			0
AC010719			30.019	-0.124643	0.843095	-0.147839	0.88247	0.980287
AC010722			0
AC010723			0
AC010727			0.404732	2.16364	3.4719	0.623185	0.533163
AC010729			0.937955	3.35408	3.4225	0.980007	0.327083
AC010731			0
AC010733			129.428	2.69522	0.776536	3.47083	0.000518851	0.0791121
AC010735			46.6056	0.50562	0.532559	0.949418	0.342408	0.909918
AC010737			0
AC010745			0
AC010746			0
AC010754			24.9912	0.183464	0.79061	0.232054	0.816496	0.969271
AC010760			0
AC010761			0
AC010768			0
AC010776			0.612279	0.123687	3.47486	0.0355948	0.971605
AC010789			0
AC010809			0.82371	-3.25264	3.43001	-0.948287	0.342983
AC010834			0
AC010857			0
AC010864			34.7718	0.385094	0.566064	0.680301	0.496314	0.911338
AC010867			0
AC010872			0
AC010878			4.33819	1.19906	1.26769	0.945861	0.344219	0.909918
AC010880			0
AC010881			0
AC010883			2.2254	1.35238	2.71675	0.497793	0.61863
AC010884			0
AC010886			0.602239	-2.76406	3.44858	-0.801507	0.422838
AC010889			6.05886	-1.09212	1.96106	-0.556905	0.577592	0.921477
AC010891			0
AC010894			0
AC010896			66.6605	-0.0731843	0.656476	-0.111481	0.911235	0.98547
AC010900			0.462372	2.29292	3.46442	0.661849	0.508068
AC010904			0
AC010907			0
AC010913			32.2163	-0.277397	0.603241	-0.459845	0.645628	0.934534
AC010928			0
AC010931			0.820711	3.16165	3.42804	0.92229	0.356377
AC010941			0
AC010947			0
AC010967			0
AC010969			0
AC010970			0
AC010973			5.82301	-0.917735	1.49184	-0.615168	0.538444	0.916357
AC010974			0
AC010975			0
AC010976			32.0296	0.296596	0.786741	0.376993	0.706179	0.944417
AC010978			0.771369	-0.560983	3.43351	-0.163385	0.870216
AC010980			0
AC010982			0
AC010983			0
AC010987			0
AC010991			0
AC010996			0
AC010997			103.822	-0.0785789	0.498537	-0.157619	0.874757	0.979618
AC010998			0
AC010999			1.18972	-0.634837	3.36164	-0.188848	0.850212
AC011005			22.1793	-0.43105	1.07737	-0.400096	0.689086	0.94193
AC011008			1.26926	3.78417	3.41247	1.10892	0.267463
AC011029			0.602381	-2.80869	3.44661	-0.814913	0.415122
AC011037			0
AC011092			0
AC011095			0
AC011120			0
AC011124			0
AC011131			0
AC011139			0
AC011155			0
AC011193			0
AC011195			0.71298	2.95399	3.43489	0.859994	0.389792
AC011196			0
AC011199			1.8684	1.04083	2.83747	0.366815	0.713757
AC011225			0
AC011228			0
AC011233			0
AC011239			5.58991	-5.99798	1.62693	-3.68669	0.000227191	0.0480939
AC011242			0
AC011243			0
AC011246			0
AC011247			1.53788	-4.12741	3.34808	-1.23277	0.217662
AC011257			0
AC011266			0
AC011270			0
AC011284			0
AC011287			0
AC011290			0.932007	-1.14969	3.42234	-0.335937	0.736919
AC011294			3.43148	5.22919	2.22806	2.34698	0.0189265	0.617111
AC011297			0.401587	-2.23383	3.47703	-0.642455	0.520578
AC011298			0
AC011303			0
AC011306			0.404732	2.16364	3.4719	0.623185	0.533163
AC011317			1.23299	3.73158	3.41354	1.09317	0.274319
AC011322			10.599	-0.384637	1.07306	-0.358449	0.720007	0.947513
AC011330			331.38	0.314315	0.433901	0.724394	0.468824	0.909918
AC011333			0
AC011337			15.8073	0.0746968	0.702602	0.106315	0.915333	0.985719
AC011346			42.1675	0.601393	0.603555	0.996418	0.319047	0.909918
AC011351			0
AC011352			0
AC011362			0
AC011363			0
AC011365			1.98059	-4.50216	3.08728	-1.45829	0.14476
AC011369			1.02964	-3.57157	3.42083	-1.04407	0.296455
AC011370			0
AC011373			0
AC011374			0.468977	2.35547	3.46103	0.680571	0.496143
AC011375			1.3001	-0.793016	1.78059	-0.445367	0.656055
AC011377			0
AC011379			30.7004	0.903872	0.99666	0.906901	0.364459	0.909918
AC011382			0
AC011383			0
AC011388			6.17682	0.358464	1.44508	0.248057	0.80409	0.966412
AC011389			0.200794	-1.42397	3.52392	-0.404088	0.686148
AC011396			0
AC011399			0
AC011405			0.874227	0.0983019	3.40438	0.0288751	0.976964
AC011406			0.937955	3.35408	3.4225	0.980007	0.327083
AC011407			0
AC011410			0
AC011411			1.70812	2.18099	3.38121	0.645033	0.518906
AC011416			0
AC011431			0
AC011442			0.404732	2.16364	3.4719	0.623185	0.533163
AC011443			0.435173	2.25778	3.46639	0.651337	0.514829
AC011444			8.0277	-1.58551	1.1169	-1.41957	0.155734	0.909918
AC011445			6.48689	0.160702	1.06379	0.151066	0.879924	0.980287
AC011446			0
AC011447			117.325	-1.18818	1.06161	-1.11923	0.263043	0.909918
AC011448			245.264	2.6203	1.01536	2.58066
AC011450			15.4239	0.411373	0.712287	0.577539	0.563575	0.920678
AC011451			3.06195	0.40133	1.9317	0.20776	0.835417	0.972613
AC011452			0
AC011453			0
AC011455			45.4329	-0.119751	0.578567	-0.206978	0.836027	0.972613
AC011458			1.52135	-4.13193	3.31394	-1.24684	0.212458
AC011460			0
AC011461			8.82314	-0.538341	1.00333	-0.536554	0.591576	0.923752
AC011462			608.5	8.04335	1.60693	5.00543	5.5737e-07	0.000528387
AC011465			0
AC011466			10.2933	1.63845	1.19503	1.37106	0.170356	0.909918
AC011467			0
AC011468			11.0731	0.125529	0.978906	0.128234	0.897963	0.982669
AC011471			0.308248	1.58923	3.51023	0.452743	0.650734
AC011472			12.7109	0.0938194	0.745022	0.125928	0.899789	0.983327
AC011473			0
AC011474			0
AC011475			0
AC011476			0
AC011477			57.6897	0.381428	0.50657	0.752961	0.451473	0.909918
AC011478			0
AC011479			1.92658	-1.13549	2.45726	-0.462095	0.644013
AC011481			1.50989	2.44698	2.53922	0.963674	0.335209
AC011483			0
AC011484			100.68	-2.10558	0.808967	-2.6028	0.00924667	0.45217
AC011487			0.32638	1.84647	3.49326	0.528582	0.597095
AC011491			0
AC011492			0
AC011494			0
AC011495			0
AC011497			0
AC011498			18.2572	-0.0393604	0.836553	-0.0470506	0.962473	0.993523
AC011499			1.20448	-3.77419	3.41595	-1.10487	0.269215
AC011500			0
AC011503			1.5158	-1.95251	2.9734	-0.656658	0.511401
AC011504			0
AC011505			0
AC011506			0.623759	-2.81073	3.44653	-0.815524	0.414772
AC011507			0
AC011509			0
AC011510			10.568	-0.486958	1.06255	-0.458291	0.646743	0.934588
AC011511			65.6301	-0.246651	0.989589	-0.249246	0.80317	0.966256
AC011516			0
AC011518			0
AC011523			0
AC011524			0
AC011525			0
AC011526			0
AC011530			3.25128	-1.73754	1.59566	-1.08892	0.276191	0.909918
AC011551			0.512673	-2.54582	3.45907	-0.735983	0.461741
AC011558			0.586222	2.67688	3.44569	0.776878	0.437231
AC011586			0
[truncated: 48,231 more rows]
