# Supplementary material for: Identification of Genes Linked to Meniscal Degeneration in Osteoarthritis: An In Silico Analysis
Source: Int J Mol Sci. 2025 Jul 11;26(14):6651. doi: 10.3390/ijms26146651 (PMC12294481; doi:10.3390/ijms26146651)
Supplement: Supplementary file 1 [file ijms-26-06651-s001.zip › Table S5.xlsx]

## Sheet: GJB2_MSigDB
	Table S5: GSEA enrichment analysis of GJB2 gene using MSigBD database
pathway	pval	padj	ES	NES	nMoreExtreme	size	leadingEdge
HALLMARK_INTERFERON_ALPHA_RESPONSE	0.00165837	0.00908265	0.695689	3.24933	0	97
HALLMARK_INTERFERON_GAMMA_RESPONSE	0.0015949	0.00908265	0.612682	3.16985	0	195
HALLMARK_INFLAMMATORY_RESPONSE	0.00159744	0.00908265	0.534508	2.758	0	191
HALLMARK_TNFA_SIGNALING_VIA_NFKB	0.0015873	0.00908265	0.52176	2.71267	0	198
HALLMARK_KRAS_SIGNALING_UP	0.00159236	0.00908265	0.522321	2.70175	0	192
HALLMARK_ALLOGRAFT_REJECTION	0.00163934	0.00908265	0.458513	2.33001	0	181
HALLMARK_IL6_JAK_STAT3_SIGNALING	0.00175747	0.00908265	0.447905	2.01315	0	84
HALLMARK_COMPLEMENT	0.0016	0.00908265	0.363925	1.87152	0	189
HALLMARK_IL2_STAT5_SIGNALING	0.0015949	0.00908265	0.307565	1.59126	0	195
HALLMARK_UV_RESPONSE_DN	0.00648298	0.017116	0.306496	1.5251	3	144
HALLMARK_HYPOXIA	0.00318979	0.0099681	0.294574	1.52405	1	195
HALLMARK_APOPTOSIS	0.00650407	0.017116	0.300965	1.50918	3	158
HALLMARK_COAGULATION	0.0282392	0.0564784	0.289874	1.39951	16	123
HALLMARK_ESTROGEN_RESPONSE_LATE	0.0265252	0.0552608	-0.250952	-1.34463	9	186
HALLMARK_UNFOLDED_PROTEIN_RESPONSE	0.031941	0.0591501	-0.27312	-1.349	12	112
HALLMARK_PEROXISOME	0.0297767	0.0572628	-0.287099	-1.38259	11	100
HALLMARK_UV_RESPONSE_UP	0.0206718	0.0469814	-0.266095	-1.38302	7	156
HALLMARK_REACTIVE_OXYGEN_SPECIES_PATHWAY	0.0482759	0.0862069	-0.342579	-1.4345	20	49
HALLMARK_APICAL_JUNCTION	0.00802139	0.0190985	-0.272358	-1.45618	2	192
HALLMARK_MYOGENESIS	0.008	0.0190985	-0.272382	-1.45709	2	190
HALLMARK_ADIPOGENESIS	0.00537634	0.0158128	-0.286419	-1.5468	1	198
HALLMARK_WNT_BETA_CATENIN_SIGNALING	0.0247748	0.0538582	-0.391311	-1.56041	10	40
HALLMARK_FATTY_ACID_METABOLISM	0.0026178	0.00908265	-0.3226	-1.66735	0	150
HALLMARK_OXIDATIVE_PHOSPHORYLATION	0.0027248	0.00908265	-0.35834	-1.93495	0	200
HALLMARK_DNA_REPAIR	0.00258398	0.00908265	-0.388324	-2.00572	0	149
HALLMARK_CHOLESTEROL_HOMEOSTASIS	0.00229358	0.00908265	-0.453064	-2.08138	0	74
HALLMARK_MYC_TARGETS_V2	0.00234742	0.00908265	-0.479935	-2.08621	0	57
HALLMARK_MYC_TARGETS_V1	0.0027248	0.00908265	-0.480664	-2.59386	0	199
HALLMARK_HEDGEHOG_SIGNALING	0.0542907	0.0936047	0.381227	1.41243	30	35
HALLMARK_EPITHELIAL_MESENCHYMAL_TRANSITION	0.0614173	0.102362	0.243739	1.26973	38	199
HALLMARK_ANGIOGENESIS	0.0665499	0.107339	0.375152	1.38992	37	35
HALLMARK_KRAS_SIGNALING_DN	0.0785597	0.120773	0.251854	1.25847	47	154
HALLMARK_PI3K_AKT_MTOR_SIGNALING	0.0797101	0.120773	-0.259636	-1.26478	32	102
HALLMARK_E2F_TARGETS	0.0871935	0.128226	-0.224228	-1.21078	31	200
HALLMARK_P53_PATHWAY	0.0933333	0.133333	-0.224236	-1.21067	34	197
HALLMARK_SPERMATOGENESIS	0.0981697	0.136347	0.266214	1.25889	58	105
HALLMARK_MTORC1_SIGNALING	0.119891	0.162015	-0.216731	-1.16957	43	199
HALLMARK_XENOBIOTIC_METABOLISM	0.197861	0.260343	-0.207678	-1.11043	73	187
HALLMARK_ANDROGEN_RESPONSE	0.275459	0.347059	0.233172	1.09307	164	100
HALLMARK_TGF_BETA_SIGNALING	0.277647	0.347059	-0.258951	-1.10497	117	54
HALLMARK_GLYCOLYSIS	0.285714	0.348432	-0.198544	-1.06657	107	193
HALLMARK_NOTCH_SIGNALING	0.442478	0.526759	0.281704	1.01581	249	32
HALLMARK_BILE_ACID_METABOLISM	0.5	0.579391	0.210376	0.986329	294	103
HALLMARK_PANCREAS_BETA_CELLS	0.518779	0.579391	-0.262099	-0.945591	220	27
HALLMARK_PROTEIN_SECRETION	0.521452	0.579391	0.207057	0.967732	315	96
HALLMARK_HEME_METABOLISM	0.5424	0.584597	0.188453	0.966817	338	186
HALLMARK_ESTROGEN_RESPONSE_EARLY	0.549521	0.584597	0.187659	0.968298	343	191
HALLMARK_MITOTIC_SPINDLE	0.629428	0.655654	-0.17465	-0.942484	230	199
HALLMARK_APICAL_SURFACE	0.95583	0.975337	0.17126	0.6586	540	41
HALLMARK_G2M_CHECKPOINT	0.976378	0.976378	0.143603	0.749334	619	200
