# Supplementary material for: Identification of Genes Linked to Meniscal Degeneration in Osteoarthritis: An In Silico Analysis
Source: Int J Mol Sci. 2025 Jul 11;26(14):6651. doi: 10.3390/ijms26146651 (PMC12294481; doi:10.3390/ijms26146651)
Supplement: Supplementary file 1 [file ijms-26-06651-s001.zip › Table S6.xlsx]

## Sheet: PAQR5_MSigBD
	Table S6: GSEA enrichment analysis of PAQR5 gene using MSigBD database
pathway	pval	padj	ES	NES	nMoreExtreme	size	leadingEdge
HALLMARK_KRAS_SIGNALING_UP	0.00102145	0.010929	0.390811	1.78674	0	192
HALLMARK_INTERFERON_ALPHA_RESPONSE	0.0010929	0.010929	0.414439	1.74657	0	97
HALLMARK_G2M_CHECKPOINT	0.00102249	0.010929	0.370183	1.69822	0	200
HALLMARK_E2F_TARGETS	0.00102249	0.010929	0.348822	1.60023	0	200
HALLMARK_SPERMATOGENESIS	0.00431965	0.0308547	0.370805	1.58961	3	105
HALLMARK_INTERFERON_GAMMA_RESPONSE	0.00203874	0.0169895	0.341451	1.56542	1	195
HALLMARK_INFLAMMATORY_RESPONSE	0.00102145	0.010929	0.341696	1.56244	0	191
HALLMARK_UV_RESPONSE_DN	0.0147059	0.0668449	0.327634	1.45286	13	144
HALLMARK_ALLOGRAFT_REJECTION	0.026694	0.111225	0.296249	1.34657	25	181
HALLMARK_XENOBIOTIC_METABOLISM	0.04	0.151515	-0.208221	-1.30768	0	187
HALLMARK_ADIPOGENESIS	0.0454545	0.151515	-0.206398	-1.31986	0	198
HALLMARK_MYOGENESIS	0.0454545	0.151515	-0.264825	-1.65843	0	190
HALLMARK_CHOLESTEROL_HOMEOSTASIS	0.00847458	0.0423729	-0.327035	-1.78708	0	74
HALLMARK_REACTIVE_OXYGEN_SPECIES_PATHWAY	0.00714286	0.0396825	-0.39405	-1.98912	0	49
HALLMARK_MYC_TARGETS_V2	0.00675676	0.0396825	-0.410143	-2.17342	0	57
HALLMARK_MITOTIC_SPINDLE	0.0644172	0.192653	0.276306	1.26803	62	199
HALLMARK_PROTEIN_SECRETION	0.0655022	0.192653	0.314897	1.32683	59	96
HALLMARK_IL2_STAT5_SIGNALING	0.11213	0.311474	0.264704	1.21357	109	195
HALLMARK_TNFA_SIGNALING_VIA_NFKB	0.145918	0.383996	0.258942	1.18826	142	198
HALLMARK_ESTROGEN_RESPONSE_EARLY	0.173913	0.434783	-0.184416	-1.1715	3	191
HALLMARK_EPITHELIAL_MESENCHYMAL_TRANSITION	0.199387	0.455212	0.25095	1.15166	194	199
HALLMARK_P53_PATHWAY	0.201835	0.455212	0.249711	1.14653	197	197
HALLMARK_COMPLEMENT	0.209397	0.455212	0.250319	1.14374	204	189
HALLMARK_UV_RESPONSE_UP	0.261905	0.545635	-0.177776	-1.08244	10	156
HALLMARK_ESTROGEN_RESPONSE_LATE	0.28	0.552608	-0.170214	-1.06672	6	186
HALLMARK_WNT_BETA_CATENIN_SIGNALING	0.287356	0.552608	-0.228032	-1.09703	49	40
HALLMARK_IL6_JAK_STAT3_SIGNALING	0.31753	0.588019	0.264854	1.09396	287	84
HALLMARK_APOPTOSIS	0.344828	0.601822	0.240027	1.07197	329	158
HALLMARK_PANCREAS_BETA_CELLS	0.349057	0.601822	-0.244097	-1.05802	73	27
HALLMARK_FATTY_ACID_METABOLISM	0.375	0.625	-0.170631	-1.04655	17	150
HALLMARK_COAGULATION	0.472669	0.755774	0.234131	1.01923	440	123
HALLMARK_ANDROGEN_RESPONSE	0.483696	0.755774	0.234251	0.993886	444	100
HALLMARK_TGF_BETA_SIGNALING	0.565421	0.842163	0.246104	0.946145	483	54
HALLMARK_NOTCH_SIGNALING	0.572671	0.842163	0.267145	0.932244	460	32
HALLMARK_MYC_TARGETS_V1	0.625	0.892857	-0.150497	-0.96723	14	199
HALLMARK_ANGIOGENESIS	0.731144	0.983742	0.230522	0.819588	600	35
HALLMARK_APICAL_JUNCTION	0.73953	0.983742	0.192594	0.880517	723	192
HALLMARK_KRAS_SIGNALING_DN	0.747644	0.983742	0.194753	0.868393	713	154
HALLMARK_PI3K_AKT_MTOR_SIGNALING	0.781897	0.989204	0.193545	0.824575	716	102
HALLMARK_BILE_ACID_METABOLISM	0.808696	0.989204	0.18893	0.80629	743	103
HALLMARK_UNFOLDED_PROTEIN_RESPONSE	0.813505	0.989204	0.185521	0.801496	758	112
HALLMARK_HEME_METABOLISM	0.848516	0.989204	0.178968	0.81777	828	186
HALLMARK_MTORC1_SIGNALING	0.850716	0.989204	0.178084	0.817268	831	199
HALLMARK_APICAL_SURFACE	0.880779	0.989457	0.191362	0.697052	723	41
HALLMARK_HEDGEHOG_SIGNALING	0.890511	0.989457	0.194186	0.690401	731	35
HALLMARK_HYPOXIA	0.914373	0.993865	0.166268	0.762276	896	195
HALLMARK_DNA_REPAIR	0.978261	0.993865	-0.130044	-0.791983	44	149
HALLMARK_GLYCOLYSIS	0.97855	0.993865	0.147322	0.674074	957	193
HALLMARK_PEROXISOME	0.993478	0.993865	0.137128	0.581808	913	100
HALLMARK_OXIDATIVE_PHOSPHORYLATION	0.993865	0.993865	0.139955	0.642046	971	200
