# Supplementary material for: Identification of Genes Linked to Meniscal Degeneration in Osteoarthritis: An In Silico Analysis
Source: Int J Mol Sci. 2025 Jul 11;26(14):6651. doi: 10.3390/ijms26146651 (PMC12294481; doi:10.3390/ijms26146651)
Supplement: Supplementary file 1 [file ijms-26-06651-s001.zip › Table S7.xlsx]

## Sheet: CLEC12A
	Table S7: GSEA enrichment analysis of CLEC12A gene using MSigBD database
pathway	pval	padj	ES	NES	nMoreExtreme	size	leadingEdge
HALLMARK_INTERFERON_ALPHA_RESPONSE	0.0012285	0.012285	0.490584	2.0599	0	97
HALLMARK_KRAS_SIGNALING_UP	0.00110011	0.012285	0.437703	1.99423	0	192
HALLMARK_INFLAMMATORY_RESPONSE	0.00110011	0.012285	0.417184	1.89929	0	191
HALLMARK_INTERFERON_GAMMA_RESPONSE	0.0010929	0.012285	0.397574	1.81813	0	195
HALLMARK_ALLOGRAFT_REJECTION	0.00110132	0.012285	0.395785	1.79899	0	181
HALLMARK_TNFA_SIGNALING_VIA_NFKB	0.00218103	0.0181752	0.347401	1.59183	1	198
HALLMARK_IL2_STAT5_SIGNALING	0.00327869	0.0234192	0.322859	1.47645	2	195
HALLMARK_SPERMATOGENESIS	0.0218182	0.0909091	0.334848	1.42223	17	105
HALLMARK_COAGULATION	0.0322196	0.11507	0.31566	1.36398	26	123
HALLMARK_COMPLEMENT	0.0317982	0.11507	0.290581	1.32411	28	189
HALLMARK_MYOGENESIS	0.0111111	0.0522466	-0.244707	-1.36462	0	190
HALLMARK_MYC_TARGETS_V1	0.0114943	0.0522466	-0.300355	-1.68726	0	199
HALLMARK_CHOLESTEROL_HOMEOSTASIS	0.00473934	0.0263296	-0.396974	-1.92143	0	74
HALLMARK_MYC_TARGETS_V2	0.0041841	0.0261506	-0.517664	-2.35908	0	57
HALLMARK_FATTY_ACID_METABOLISM	0.0666667	0.207612	-0.237399	-1.26689	7	150
HALLMARK_IL6_JAK_STAT3_SIGNALING	0.0697385	0.207612	0.319084	1.30987	55	84
HALLMARK_ADIPOGENESIS	0.0705882	0.207612	-0.21447	-1.20701	5	198
HALLMARK_MTORC1_SIGNALING	0.0804598	0.223499	-0.216675	-1.21719	6	199
HALLMARK_ESTROGEN_RESPONSE_LATE	0.111111	0.281421	-0.214217	-1.18531	9	186
HALLMARK_P53_PATHWAY	0.112568	0.281421	0.263229	1.20455	102	197
HALLMARK_EPITHELIAL_MESENCHYMAL_TRANSITION	0.121311	0.288837	0.260822	1.19469	110	199
HALLMARK_XENOBIOTIC_METABOLISM	0.157303	0.357508	-0.196996	-1.08952	13	187
HALLMARK_REACTIVE_OXYGEN_SPECIES_PATHWAY	0.181467	0.394494	-0.266271	-1.18581	46	49
HALLMARK_APOPTOSIS	0.21875	0.455729	0.253538	1.14177	195	158
HALLMARK_UV_RESPONSE_DN	0.247706	0.495413	0.252456	1.11984	215	144
HALLMARK_APICAL_JUNCTION	0.258065	0.496278	-0.188427	-1.06055	23	192
HALLMARK_UV_RESPONSE_UP	0.284483	0.52682	-0.195253	-1.05013	32	156
HALLMARK_ANGIOGENESIS	0.320113	0.571631	0.318076	1.11377	225	35
HALLMARK_HYPOXIA	0.353005	0.60863	0.231891	1.06045	322	195
HALLMARK_NOTCH_SIGNALING	0.371795	0.611791	0.317502	1.08386	260	32
HALLMARK_PI3K_AKT_MTOR_SIGNALING	0.37931	0.611791	-0.205647	-1.03464	65	102
HALLMARK_PROTEIN_SECRETION	0.45086	0.691122	0.240422	1.00925	366	96
HALLMARK_WNT_BETA_CATENIN_SIGNALING	0.45614	0.691122	-0.229852	-0.986884	129	40
HALLMARK_ESTROGEN_RESPONSE_EARLY	0.484048	0.711836	0.21971	1.00026	439	191
HALLMARK_PANCREAS_BETA_CELLS	0.50974	0.7282	-0.25421	-0.962921	156	27
HALLMARK_UNFOLDED_PROTEIN_RESPONSE	0.597561	0.829946	-0.185655	-0.946746	97	112
HALLMARK_KRAS_SIGNALING_DN	0.618141	0.835326	0.209416	0.940145	551	154
HALLMARK_APICAL_SURFACE	0.788674	1	0.217911	0.785814	570	41
HALLMARK_TGF_BETA_SIGNALING	0.794118	1	0.20423	0.783872	593	54
HALLMARK_HEDGEHOG_SIGNALING	0.824363	1	0.217978	0.76327	581	35
HALLMARK_DNA_REPAIR	0.837398	1	-0.163491	-0.873932	102	149
HALLMARK_BILE_ACID_METABOLISM	0.847953	1	-0.16615	-0.837218	144	103
HALLMARK_HEME_METABOLISM	0.89364	1	0.173913	0.792243	814	186
HALLMARK_PEROXISOME	0.937853	1	-0.153666	-0.776725	165	100
HALLMARK_ANDROGEN_RESPONSE	0.979394	1	0.159153	0.670763	807	100
HALLMARK_GLYCOLYSIS	0.998901	1	0.136671	0.623287	908	193
HALLMARK_OXIDATIVE_PHOSPHORYLATION	0.998907	1	0.136338	0.624296	913	200
HALLMARK_E2F_TARGETS	1	1	-0.0980236	-0.55245	86	200
HALLMARK_G2M_CHECKPOINT	1	1	0.132545	0.606926	914	200
HALLMARK_MITOTIC_SPINDLE	1	1	0.108964	0.499109	914	199
